# Supplementary material for: Construction of a Tumor Immune Microenvironment-Related Prognostic Model in BRAF-Mutated Papillary Thyroid Cancer
Source: Front Endocrinol (Lausanne). 2022 Jun 8;13:895428. doi: 10.3389/fendo.2022.895428 (PMC9215106; doi:10.3389/fendo.2022.895428)
Supplement: Supplementary Table 1 — ImmuneScore, StromalScore and ESTIMATEScore of the BRAF mutation group. [file Table_1.xlsx]

## Sheet: TIME_score
Sample ID	StromalScore	ImmuneScore	ESTIMATEScore	TumorPurity
TCGA-BJ-A18Z-01	283.014	-91.1799	191.834	0.80617
TCGA-H2-A26U-01	622.921	1165.05	1787.97	0.64678
TCGA-EL-A4JZ-01	665.693	717.439	1383.13	0.690935
TCGA-ET-A2MZ-01	-238.656	-327.325	-565.981	0.86687
TCGA-EL-A3GY-01	-379.894	148.673	-231.221	0.841336
TCGA-BJ-A45J-01	-343.482	-245.795	-589.277	0.868569
TCGA-MK-A4N7-01	-385.005	-576.682	-961.688	0.894349
TCGA-EL-A3D6-01	-52.901	595.41	542.509	0.774659
TCGA-EL-A3T1-01	-142.703	463.002	320.298	0.79487
TCGA-EL-A3T7-01	-294.068	-175.848	-469.916	0.859754
TCGA-EL-A3T8-01	-177.173	-358.689	-535.862	0.864657
TCGA-DJ-A3UK-01	-256.011	-347.983	-603.994	0.869638
TCGA-EL-A4JX-01	103.346	1514.73	1618.08	0.665598
TCGA-DJ-A2PU-01	-63.2041	-177.561	-240.765	0.842092
TCGA-EM-A3FK-01	-774.879	-792.794	-1567.67	0.930555
TCGA-EL-A3CV-01	793.477	1257.38	2050.85	0.616876
TCGA-DJ-A2PQ-01	-563.034	-595.51	-1158.54	0.906901
TCGA-DJ-A2PZ-01	-142.748	-44.1694	-186.917	0.837803
TCGA-DJ-A13P-01	-432.417	-340.323	-772.74	0.881599
TCGA-EM-A2OX-01	-85.1645	-145.364	-230.529	0.841281
TCGA-EL-A3CN-01	31.3693	703.239	734.608	0.756521
TCGA-EM-A3FM-01	-174.387	308.9	134.513	0.81112
TCGA-FE-A237-01	-74.2935	-167.139	-241.432	0.842145
TCGA-EM-A3AK-01	-97.379	-94.8722	-192.251	0.83823
TCGA-DJ-A2Q7-01	-95.2577	-74.7064	-169.964	0.836442
TCGA-E8-A419-01	-307.788	918.985	611.196	0.768243
TCGA-FE-A235-01	-64.8735	-130.107	-194.98	0.838448
TCGA-DJ-A3UM-01	-147.776	-236.445	-384.221	0.853262
TCGA-ET-A25R-01	-241.941	-24.9323	-266.873	0.844153
TCGA-ET-A3BX-01	-814.34	-137.19	-951.531	0.893681
TCGA-BJ-A28S-01	-575.243	-894.616	-1469.86	0.925202
TCGA-ET-A3BW-01	-591.09	-675.286	-1266.38	0.913456
TCGA-FY-A4B3-01	-206.314	-347.913	-554.227	0.866008
TCGA-DJ-A4V4-01	-265.253	-297.878	-563.131	0.866661
TCGA-EL-A3GU-01	333.799	-199.471	134.329	0.811136
TCGA-EM-A2P3-01	257.026	-168.24	88.7861	0.815027
TCGA-ET-A39O-01	-51.8556	430.824	378.968	0.789615
TCGA-ET-A3DW-01	-973.836	-5.57722	-979.413	0.89551
TCGA-EL-A4KG-01	-238.741	365.142	126.401	0.811816
TCGA-ET-A3BQ-01	-71.7499	-259.175	-330.925	0.849156
TCGA-CE-A3ME-01	-744.722	-294.26	-1038.98	0.899367
TCGA-E3-A3E3-01	-653.245	-340.88	-994.125	0.896469
TCGA-KS-A4I9-01	-417.106	63.5314	-353.575	0.850907
TCGA-EM-A22I-01	-301.94	-61.9492	-363.89	0.851702
TCGA-FK-A3SB-01	-130.002	-517.058	-647.06	0.872741
TCGA-DJ-A2PT-01	314.718	847.968	1162.69	0.713962
TCGA-FY-A3NN-01	-724.394	-214.439	-938.833	0.892843
TCGA-EM-A1CV-01	-565.887	-491.617	-1057.5	0.900552
TCGA-BJ-A0ZB-01	-480.564	-426.383	-906.947	0.890725
TCGA-ET-A3BO-01	-40.6791	563.626	522.947	0.776471
TCGA-EL-A3MW-01	-339.778	-140.534	-480.312	0.860532
TCGA-EL-A3GQ-01	224.622	-154.953	69.6683	0.81665
TCGA-EL-A3D1-01	-207.975	-46.909	-254.884	0.843208
TCGA-BJ-A3PR-01	376.904	2055.96	2432.86	0.571796
TCGA-EL-A3T3-01	-444.089	-150.408	-594.497	0.868949
TCGA-EL-A3CL-01	-597.758	-487.101	-1084.86	0.902291
TCGA-ET-A39S-01	-175.864	-410.066	-585.93	0.868326
TCGA-GE-A2C6-01	283.993	468.072	752.065	0.754843
TCGA-EL-A3MX-01	-897.979	-867.299	-1765.28	0.940783
TCGA-BJ-A290-01	-21.7529	-734.027	-755.78	0.880421
TCGA-EL-A3CS-01	-533.224	-563.768	-1096.99	0.903057
TCGA-E3-A3E1-01	-504.814	-177.891	-682.705	0.875284
TCGA-ET-A25G-01	-469.039	-274.982	-744.021	0.879601
TCGA-DJ-A3UU-01	109.275	171.026	280.302	0.798419
TCGA-FY-A3ON-01	-274.928	-23.1626	-298.091	0.846601
TCGA-E3-A3E5-01	-487.822	-510.971	-998.793	0.896772
TCGA-E8-A433-01	49.5661	152.051	201.618	0.805319
TCGA-EL-A3CP-01	-281.4	-627.243	-908.643	0.890838
TCGA-DJ-A3VJ-01	-76.9009	128.76	51.8589	0.818156
TCGA-MK-A4N6-01	-3.09951	316.327	313.227	0.795499
TCGA-DJ-A1QE-01	-264.395	-256.38	-520.776	0.863543
TCGA-EL-A4K4-01	468.793	63.4043	532.197	0.775615
TCGA-E8-A413-01	429.859	156.528	586.387	0.77057
TCGA-DJ-A3UW-01	190.908	1016.2	1207.1	0.709381
TCGA-EL-A3H7-01	279.956	541.773	821.728	0.748097
TCGA-DJ-A2PV-01	316.596	-88.5576	228.039	0.803014
TCGA-BJ-A45I-01	245.23	598.57	843.8	0.745943
TCGA-KS-A4I5-01	-273.108	-233.368	-506.476	0.862482
TCGA-EL-A3CU-01	311.581	600.755	912.336	0.739205
TCGA-DJ-A4V2-01	-574.694	5.23296	-569.462	0.867124
TCGA-E8-A418-01	-1037.74	16.8341	-1020.9	0.898204
TCGA-DJ-A3UX-01	-163.366	120.594	-42.7722	0.826064
TCGA-EM-A4FM-01	165.104	66.224	231.328	0.802726
TCGA-BJ-A3EZ-01	-611.927	-186.029	-797.956	0.88334
TCGA-EL-A3CR-01	751.15	925.876	1677.03	0.659115
TCGA-E8-A415-01	-431.666	-332.554	-764.22	0.881008
TCGA-EL-A3D0-01	54.2564	-526.345	-472.088	0.859917
TCGA-DJ-A13O-01	-373.387	478.388	105.001	0.813646
TCGA-EL-A3CM-01	255.497	-80.5948	174.903	0.807638
TCGA-L6-A4EU-01	-18.5555	349.839	331.284	0.79389
TCGA-EL-A4K0-01	195.387	59.4306	254.818	0.800665
TCGA-EL-A3GP-01	1227.61	790.285	2017.9	0.620677
TCGA-BJ-A0Z3-01	-40.2989	885.014	844.715	0.745853
TCGA-DJ-A4UW-01	375.584	-30.5339	345.05	0.79266
TCGA-ET-A39K-01	-433.129	182.619	-250.51	0.842863
TCGA-DJ-A1QN-01	-282.589	-139.027	-421.616	0.856111
TCGA-EL-A3GR-01	51.7332	-62.3114	-10.5782	0.823392
TCGA-EL-A3H4-01	-461.657	-401.76	-863.417	0.887803
TCGA-DO-A2HM-01	444.114	1894.03	2338.14	0.583147
TCGA-DO-A1K0-01	-582.421	-425.093	-1007.51	0.897338
TCGA-BJ-A28X-01	592.477	1455.85	2048.32	0.617168
TCGA-KS-A4IB-01	-854.67	-502.569	-1357.24	0.918803
TCGA-BJ-A3PU-01	-838.534	150.224	-688.31	0.875681
TCGA-EL-A3H8-01	-419.328	-476.549	-895.877	0.889986
TCGA-E8-A436-01	-68.1699	408.666	340.496	0.793067
TCGA-DJ-A3UQ-01	459.99	214.046	674.036	0.762306
TCGA-DJ-A1QQ-01	-55.1615	-402.65	-457.812	0.858845
TCGA-ET-A3DO-01	-109.579	1006.95	897.374	0.740682
TCGA-FE-A22Z-01	-19.0574	-284.312	-303.369	0.847013
TCGA-H2-A3RI-01	-635.26	-49.7018	-684.962	0.875444
TCGA-IM-A3U3-01	-292.106	41.2323	-250.873	0.842891
TCGA-EL-A4KH-01	-125.579	-37.0897	-162.669	0.835854
TCGA-DJ-A2PN-01	-506.418	-460.679	-967.097	0.894704
TCGA-FY-A3I4-01	377.903	17.6304	395.533	0.78812
TCGA-EM-A1CT-01	-451.358	184.399	-266.958	0.84416
TCGA-FY-A3BL-01	-1017.14	-532.684	-1549.82	0.929592
TCGA-BJ-A0Z9-01	-603.555	-33.4717	-637.027	0.872021
TCGA-ET-A39J-01	-83.9044	-498.865	-582.769	0.868096
TCGA-EM-A2P0-01	-413.968	-480.4	-894.368	0.889885
TCGA-FE-A232-01	-28.0783	160.956	132.878	0.81126
TCGA-EM-A4FQ-01	-216.842	322.108	105.266	0.813623
TCGA-EM-A22M-01	115.294	1287.39	1402.69	0.688857
TCGA-DJ-A1QF-01	-70.8565	-470.92	-541.776	0.865093
TCGA-DJ-A3VK-01	-267.81	-326.555	-594.366	0.868939
TCGA-FE-A3PB-01	476.437	565.32	1041.76	0.726278
TCGA-FE-A233-01	-727.263	-604.48	-1331.74	0.917319
TCGA-DJ-A13U-01	-711.336	-375.753	-1087.09	0.902432
TCGA-EL-A3GS-01	-758.686	-413.994	-1172.68	0.907773
TCGA-FE-A23A-01	-407.837	677.801	269.964	0.799331
TCGA-IM-A3ED-01	50.6207	291.797	342.418	0.792896
TCGA-EL-A3N3-01	-5.77551	594.86	589.084	0.770317
TCGA-ET-A3DP-01	-181.177	80.9042	-100.273	0.830791
TCGA-L6-A4ET-01	-899.275	-777.939	-1677.21	0.936322
TCGA-DJ-A4UL-01	-442.996	64.714	-378.282	0.852807
TCGA-DJ-A2Q3-01	202.871	620.759	823.63	0.747911
TCGA-FY-A40K-01	173.914	349.312	523.227	0.776445
TCGA-J8-A3YE-01	-1060.56	-743.214	-1803.77	0.942683
TCGA-EM-A3FO-01	-1101.23	-454.285	-1555.52	0.9299
TCGA-EM-A4FO-01	594.288	1397.88	1992.17	0.623633
TCGA-IM-A3EB-01	-338.917	457.784	118.867	0.812461
TCGA-E8-A242-01	405.542	785.598	1191.14	0.711031
TCGA-EL-A3GZ-01	-206.186	-276.642	-482.828	0.86072
TCGA-L6-A4EP-01	-568.729	-298.541	-867.27	0.888063
TCGA-EL-A4JW-01	-139.127	-171.651	-310.779	0.84759
TCGA-ET-A2N4-01	-368.438	-395.944	-764.382	0.881019
TCGA-DJ-A2Q6-01	257.636	-105.957	151.679	0.809643
TCGA-E8-A44K-01	-205.613	13.0792	-192.533	0.838253
TCGA-FK-A3SH-01	-618.966	-583.381	-1202.35	0.909591
TCGA-EM-A22P-01	756.015	1091.52	1847.54	0.640087
TCGA-MK-A4N9-01	-541.558	-498.706	-1040.26	0.899449
TCGA-EL-A3CT-01	208.351	185.784	394.135	0.788247
TCGA-FY-A3RA-01	-853.807	-541.779	-1395.59	0.92101
TCGA-DE-A0Y3-01	-853.27	-404.417	-1257.69	0.912937
TCGA-J8-A3NZ-01	-470.976	-15.6567	-486.633	0.861004
TCGA-DJ-A3UN-01	-322.466	-112.266	-434.732	0.857105
TCGA-ET-A25K-01	-201.181	-452.016	-653.197	0.873181
TCGA-BJ-A2NA-01	-285.072	6.27627	-278.795	0.84509
TCGA-EL-A3ZT-01	-565.303	-313.08	-878.382	0.888812
TCGA-DJ-A2PW-01	-206.828	-64.4867	-271.315	0.844502
TCGA-EL-A3TA-01	167.6	332.47	500.07	0.778583
TCGA-EL-A3H5-01	1335.2	737.394	2072.6	0.614361
TCGA-ET-A3DU-01	288.059	1400.11	1688.17	0.657884
TCGA-E3-A3E2-01	-3.64179	856.565	852.924	0.74505
TCGA-ET-A25O-01	-1193.92	-747.915	-1941.84	0.949252
TCGA-DJ-A3UY-01	142.636	100.784	243.42	0.801666
TCGA-EL-A3GV-01	-63.655	158.511	94.8556	0.814511
TCGA-DJ-A2Q5-01	221.216	1031.86	1253.07	0.70461
TCGA-BJ-A4O9-01	-1239.8	-774.528	-2014.32	0.952544
TCGA-EM-A3FJ-01	-234.692	-327.728	-562.421	0.866609
TCGA-ET-A3BV-01	455.621	291.404	747.025	0.755328
TCGA-EM-A2P2-01	-501.313	-814.427	-1315.74	0.916381
TCGA-ET-A39M-01	277.37	969.922	1247.29	0.705211
TCGA-DJ-A2QC-01	-227.722	-68.2422	-295.964	0.846434
TCGA-ET-A39P-01	-284.881	-378.768	-663.649	0.873928
TCGA-EM-A4FV-01	-47.832	425.862	378.03	0.789699
TCGA-DJ-A3UR-01	-336.578	-434.816	-771.393	0.881505
TCGA-DE-A0XZ-01	-47.7312	442.358	394.627	0.788202
TCGA-DJ-A13X-01	-281.181	-307.757	-588.938	0.868545
TCGA-FY-A3R7-01	-42.1912	-33.3691	-75.5603	0.828767
TCGA-EL-A3CW-01	-109.825	870.45	760.625	0.754018
TCGA-DJ-A2PO-01	52.5655	515.585	568.15	0.772273
TCGA-DJ-A13T-01	-514.413	-431.47	-945.883	0.893309
TCGA-EL-A3ZQ-01	-200	322.262	122.262	0.81217
TCGA-EL-A3T6-01	-506.728	835.778	329.05	0.79409
TCGA-EM-A2P1-01	384.131	1559.35	1943.48	0.629204
TCGA-DJ-A13V-01	-277.504	-349.315	-626.819	0.871287
TCGA-DJ-A3V7-01	-853.752	-136.577	-990.329	0.896222
TCGA-DJ-A1QI-01	-123.843	-331.277	-455.12	0.858643
TCGA-EL-A3GX-01	-446.045	522.337	76.2916	0.816089
TCGA-DJ-A2PS-01	-205.904	12.1305	-193.773	0.838352
TCGA-FY-A3R8-01	-107.522	128.328	20.806	0.820769
TCGA-ET-A3BP-01	-365.541	-351.84	-717.381	0.877734
TCGA-DJ-A2QA-01	-61.2132	-177.655	-238.868	0.841942
TCGA-EM-A3O3-01	-163.76	988.862	825.102	0.747768
TCGA-DJ-A3VE-01	-233.03	-404.71	-637.739	0.872073
TCGA-EL-A3MZ-01	17.6189	54.8244	72.4433	0.816415
TCGA-DJ-A3VL-01	103.796	660.362	764.158	0.753677
TCGA-DJ-A13L-01	504.837	1088.54	1593.38	0.668299
TCGA-DJ-A1QD-01	-471.924	-284.774	-756.698	0.880485
TCGA-DJ-A3UO-01	-558.269	-401.373	-959.641	0.894214
TCGA-E8-A437-01	-374.684	-391.25	-765.934	0.881127
TCGA-DJ-A1QM-01	316.503	-331.54	-15.0378	0.823763
TCGA-EM-A3AR-01	-6.36057	-499.224	-505.584	0.862416
TCGA-EM-A1CU-01	-541.013	-249.668	-790.681	0.882839
TCGA-EM-A2OZ-01	-745.865	-311.09	-1056.95	0.900517
TCGA-E8-A2EA-01	351.756	1120.42	1472.17	0.681428
TCGA-BJ-A28R-01	-424.058	308.393	-115.664	0.832047
TCGA-FE-A234-01	-464.154	88.1578	-375.996	0.852631
TCGA-FE-A236-01	-576.376	-534.007	-1110.38	0.9039
TCGA-FE-A231-01	-987.974	9.23587	-978.739	0.895466
TCGA-BJ-A4O8-01	259.49	462.636	722.126	0.757718
TCGA-DJ-A2PR-01	-596.189	145.648	-450.541	0.858298
TCGA-DJ-A3VB-01	-298.835	296.475	-2.36085	0.822706
TCGA-KS-A41J-01	-561.909	411.047	-150.863	0.834902
TCGA-ET-A3BT-01	-363.581	-250.42	-614.001	0.870362
TCGA-DJ-A2Q4-01	-456.792	-155.387	-612.179	0.87023
TCGA-DJ-A3VF-01	794.3	542.394	1336.69	0.695847
TCGA-EM-A3O7-01	-654.418	-505.286	-1159.7	0.906973
TCGA-H2-A421-01	105.826	659.361	765.188	0.753578
TCGA-EL-A3MY-01	540.68	309.44	850.12	0.745324
TCGA-IM-A3U2-01	-212.66	-279.622	-492.282	0.861426
TCGA-EM-A3O8-01	-737.989	-885.778	-1623.77	0.933538
TCGA-EM-A22O-01	-1019.4	-346.794	-1366.19	0.91932
TCGA-ET-A3BU-01	-246.32	-270.164	-516.483	0.863225
TCGA-ET-A3BS-01	168.264	1028.16	1196.42	0.710486
TCGA-DJ-A3VA-01	-632.22	-309.314	-941.534	0.893022
TCGA-DJ-A2Q9-01	800.906	1433.06	2233.97	0.5955
TCGA-FE-A3PC-01	-338.873	-15.2905	-354.163	0.850953
TCGA-DJ-A2PY-01	171.878	103.377	275.255	0.798864
TCGA-E3-A3DY-01	-408.292	88.8917	-319.401	0.848261
TCGA-DJ-A1QO-01	-169.634	149.277	-20.3568	0.824205
TCGA-ET-A2N0-01	-618.628	345.037	-273.591	0.844681
TCGA-FE-A230-01	-485.891	472.676	-13.2148	0.823611
TCGA-EL-A3N2-01	-450.424	-92.4564	-542.881	0.865174
TCGA-ET-A39T-01	-861.417	-432.301	-1293.72	0.915082
TCGA-ET-A2MY-01	-756.647	-257.346	-1013.99	0.897757
TCGA-DJ-A1QH-01	-61.1989	-234.923	-296.122	0.846447
TCGA-BJ-A0ZH-01	-416.527	-17.208	-433.735	0.857029
