# Supplementary material for: Construction of a Tumor Immune Microenvironment-Related Prognostic Model in BRAF-Mutated Papillary Thyroid Cancer
Source: Front Endocrinol (Lausanne). 2022 Jun 8;13:895428. doi: 10.3389/fendo.2022.895428 (PMC9215106; doi:10.3389/fendo.2022.895428)
Supplement: Supplementary Table 2 — DEGs in the high and low stromal/immune/ESTIMATE score groups of the BRAF mutation group. [file Table_2.xlsx]

## Sheet: BRAF-ImmuneScore-DEGs
Gene	logFC	logCPM	PValue	FDR	Regulation
ADGRG7	-5.29504	-1.79059	5.33724e-14	8.38261e-13	Down
GDF6	-5.00231	3.57263	2.64524e-32	1.00312e-30	Down
TUNAR	-3.77619	-0.938948	1.13299e-16	2.14204e-15	Down
KIRREL3	-3.34005	0.182684	2.31544e-22	5.92817e-21	Down
VGF	-3.18197	4.36763	5.92253e-14	9.2574e-13	Down
PRLHR	-3.06447	-0.607983	4.5796e-10	4.7401e-09	Down
SHH	-3.04084	-0.90295	8.22819e-17	1.57152e-15	Down
CNMD	-3.03922	2.86256	1.26427e-15	2.23217e-14	Down
HOXC10	-3.02332	-0.482395	2.68365e-11	3.22407e-10	Down
OBP2B	-2.95993	0.0394056	1.09196e-11	1.36709e-10	Down
APOA2	-2.94764	-1.83354	1.63249e-11	2.0149e-10	Down
RNF17	-2.92903	-1.86486	5.74691e-12	7.39301e-11	Down
ALB	-2.66593	0.60742	2.45225e-24	6.84068e-23	Down
SRRM4	-2.60786	-0.480461	1.91284e-14	3.12431e-13	Down
DRGX	-2.56328	-1.67874	1.13226e-11	1.41349e-10	Down
CALCB	-2.27479	2.56361	2.72026e-14	4.36677e-13	Down
DLX6	-2.24207	-0.464913	4.73701e-19	1.00771e-17	Down
GMNC	-2.20924	-1.43719	2.62211e-09	2.47155e-08	Down
CACNA1E	-2.124	1.46569	5.31035e-09	4.76838e-08	Down
MSLN	-2.12273	2.52474	4.63205e-14	7.3456e-13	Down
GRIA2	-2.07602	-1.16037	4.65511e-14	7.37322e-13	Down
MEGF11	-2.04224	0.784185	7.7495e-13	1.08901e-11	Down
LHX2	-2.00192	1.1913	5.28634e-06	2.6995e-05	Down
ORM1	-1.83773	-1.18112	2.75093e-14	4.4106e-13	Down
ADARB2	-1.82605	-0.357605	1.15423e-08	9.8569e-08	Down
ADCYAP1R1	-1.8072	1.87528	2.96456e-16	5.40185e-15	Down
BARX1	-1.79546	-0.151202	1.5544e-10	1.70462e-09	Down
CA9	-1.75808	-1.53602	4.18516e-09	3.83435e-08	Down
CAPN9	-1.68138	-0.956463	5.90586e-12	7.58256e-11	Down
TCN1	-1.66632	0.896491	5.8198e-07	3.65007e-06	Down
SLC30A3	-1.5862	3.91757	1.28418e-08	1.08603e-07	Down
NAT16	-1.56838	0.0285923	6.01122e-08	4.51463e-07	Down
GLP1R	-1.51537	1.78353	2.11398e-08	1.72858e-07	Down
FAM19A2	-1.4925	2.8625	3.3292e-14	5.32469e-13	Down
TRPV6	-1.47984	1.59856	5.34094e-15	9.03952e-14	Down
GLRA1	-1.44892	-2.14429	0.000202591	0.000707934	Down
ADGRL3	-1.44148	2.11735	8.6405e-07	5.25052e-06	Down
SOX3	-1.42629	-1.38934	0.00223839	0.00587577	Down
GABRG1	-1.41304	-1.25805	2.48735e-07	1.68437e-06	Down
HOXC8	-1.39404	-1.54651	2.11969e-05	9.46158e-05	Down
MROH2A	-1.39329	0.0387641	0.000192609	0.000678489	Down
SEMA3E	-1.37915	3.37791	5.53142e-13	7.8746e-12	Down
SHISA6	-1.37433	4.25994	3.2758e-08	2.57401e-07	Down
ERICH2	-1.37223	0.0297087	3.36231e-13	4.89857e-12	Down
ASTL	-1.36977	-1.55645	1.2056e-08	1.02554e-07	Down
TRPC5	-1.3579	4.95023	2.16942e-08	1.76618e-07	Down
2022-03-04	-1.35276	0.325071	1.70262e-12	2.31073e-11	Down
TPRG1	-1.34771	2.96467	8.8918e-13	1.23625e-11	Down
LCN10	-1.32464	3.15567	2.22646e-07	1.52347e-06	Down
HS3ST4	-1.31565	-1.61589	1.30255e-06	7.58066e-06	Down
POPDC3	-1.30379	-1.42808	0.000110173	0.000412888	Down
TSLP	-1.29815	1.23884	2.97753e-12	3.94681e-11	Down
PRMT8	-1.29701	3.73135	2.80424e-05	0.000121806	Down
CYP2W1	-1.29445	0.417154	6.98618e-06	3.47133e-05	Down
APOB	-1.28689	-1.86366	1.77463e-06	1.00378e-05	Down
TMEM215	-1.28204	4.12582	2.21373e-08	1.80114e-07	Down
KCNJ13	-1.28131	0.719324	2.8733e-07	1.91793e-06	Down
LIX1	-1.2728	3.91591	2.31107e-06	1.27523e-05	Down
TRHR	-1.26268	-0.966668	2.86945e-05	0.000124472	Down
CADM2	-1.23639	-0.378659	5.04939e-06	2.5886e-05	Down
BCHE	-1.23621	1.09229	1.77308e-06	1.00334e-05	Down
KCNK10	-1.21957	-1.53541	1.60878e-12	2.18791e-11	Down
RIMBP2	-1.21758	2.23979	5.16833e-13	7.3818e-12	Down
RSPO1	-1.21467	1.70014	0.000831564	0.00246083	Down
TMEFF2	-1.20921	-1.61191	1.20725e-09	1.19113e-08	Down
DPP10	-1.20376	1.24239	3.13714e-05	0.000135456	Down
DNAJC5G	-1.20175	-1.9205	4.9982e-07	3.17742e-06	Down
INMT-MINDY4	-1.20033	-1.68024	8.76183e-06	4.27728e-05	Down
PSAT1	-1.19622	3.75186	7.42507e-09	6.52837e-08	Down
PRSS1	-1.19142	3.10911	4.09022e-05	0.000171624	Down
MYOC	-1.18961	1.66919	0.000321766	0.00106197	Down
GREB1	-1.17939	2.46232	2.16464e-08	1.76448e-07	Down
GABRQ	-1.17934	-0.348734	2.89736e-12	3.84444e-11	Down
ESR1	-1.16485	5.41151	2.87186e-10	3.03985e-09	Down
COL11A2	-1.16419	3.12244	1.3357e-06	7.74258e-06	Down
LYPD6	-1.14584	-1.74447	2.27461e-06	1.25723e-05	Down
TMC3	-1.13811	0.243143	9.75555e-13	1.34775e-11	Down
ABCC11	-1.13316	1.7468	3.06509e-06	1.6464e-05	Down
NOX5	-1.12564	2.18079	6.54541e-06	3.27847e-05	Down
SORCS1	-1.12358	2.57167	1.44271e-05	6.69326e-05	Down
PIWIL1	-1.12302	3.57028	7.45044e-06	3.68244e-05	Down
PDE7B	-1.11494	3.75329	1.48856e-13	2.24365e-12	Down
CIB4	-1.08998	-1.74959	5.84732e-05	0.000235241	Down
SLC35F1	-1.08665	2.09518	3.40371e-06	1.80946e-05	Down
ZCCHC12	-1.07874	9.67896	1.87391e-08	1.54775e-07	Down
SLITRK2	-1.07857	-1.28603	3.23826e-05	0.000139546	Down
LCN6	-1.07263	4.01694	8.52496e-05	0.000330465	Down
IFNE	-1.06724	0.970742	4.42659e-07	2.84446e-06	Down
COL25A1	-1.06103	0.642864	2.65794e-10	2.82715e-09	Down
ABCC8	-1.0603	1.81661	5.0057e-05	0.000204847	Down
LAMB4	-1.05745	-1.26631	5.35318e-06	2.72512e-05	Down
TMEM246	-1.05216	3.73257	1.25996e-07	8.98802e-07	Down
IGDCC3	-1.05136	1.07199	6.3249e-09	5.62045e-08	Down
PKNOX2	-1.04801	3.12769	8.21569e-05	0.000319328	Down
ERFE	-1.03778	5.89994	1.04113e-11	1.30595e-10	Down
MSMB	-1.02804	-1.49421	0.0030924	0.00779385	Down
DLX5	-1.0263	1.29093	3.5811e-07	2.34963e-06	Down
HOXC6	-1.02025	-0.423768	5.72287e-05	0.000230802	Down
GRIK4	-1.01855	1.2693	1.23093e-08	1.04438e-07	Down
ESM1	-1.01851	4.06431	9.08043e-10	9.07557e-09	Down
TAC1	-1.01804	-2.12439	0.00200477	0.00534183	Down
GLDC	-1.01142	1.04867	7.50685e-05	0.000293784	Down
C1QL1	-1.01048	2.96572	8.20544e-08	5.99396e-07	Down
RRAD	1.00138	4.31301	1.22906e-06	7.20098e-06	Up
CASP4	1.00149	4.27521	4.1909e-27	1.29928e-25	Up
TDO2	1.00154	0.93014	2.66995e-07	1.79593e-06	Up
IGSF21	1.00329	1.30547	3.83309e-16	6.917e-15	Up
TM4SF19	1.00389	-0.761861	1.73199e-07	1.20787e-06	Up
TNFSF10	1.00569	4.97273	6.58273e-24	1.78676e-22	Up
SV2B	1.00784	-0.562619	3.42417e-07	2.25571e-06	Up
SLC24A4	1.00844	-0.639142	1.14461e-17	2.2793e-16	Up
RNF175	1.00955	0.610702	2.29772e-14	3.71583e-13	Up
WNT10B	1.0097	-0.956049	6.21153e-11	7.13989e-10	Up
ZFP57	1.01043	-0.852472	0.00976371	0.0210541	Up
PLAC8	1.01074	1.94009	9.65774e-14	1.47953e-12	Up
NSG2	1.01192	-1.8667	0.000844159	0.00249247	Up
RFLNA	1.01213	0.62904	3.26724e-12	4.31335e-11	Up
PLD4	1.01223	3.11625	4.52867e-32	1.69767e-30	Up
CHRDL1	1.01369	2.95862	2.18907e-05	9.74725e-05	Up
SRGN	1.01467	6.11522	2.41801e-32	9.19618e-31	Up
EMILIN1	1.01667	5.0637	1.01475e-12	1.39747e-11	Up
MICB	1.01783	2.1787	2.57065e-25	7.45717e-24	Up
DPEP2	1.01818	1.8501	2.68569e-25	7.75647e-24	Up
NME8	1.01839	-1.10632	1.32783e-07	9.43619e-07	Up
KCNE5	1.01873	-1.68064	2.09986e-10	2.26671e-09	Up
TMEM61	1.02022	-0.39777	2.89857e-10	3.06564e-09	Up
ZFHX4	1.0204	0.678729	4.26188e-07	2.75485e-06	Up
TMEM236	1.02267	-0.0900139	2.35403e-18	4.82723e-17	Up
PTAFR	1.02349	4.39611	1.77667e-27	5.64179e-26	Up
ARSE	1.0238	0.134069	7.41681e-09	6.52549e-08	Up
NABP1	1.025	3.80959	4.32333e-21	1.03216e-19	Up
NTNG1	1.02658	-1.61372	1.1353e-06	6.71479e-06	Up
PDLIM3	1.02725	3.84334	2.04645e-11	2.48595e-10	Up
SPNS3	1.02769	-0.252209	9.66805e-22	2.40928e-20	Up
HLA-A	1.02813	11.0223	5.94679e-37	2.6736e-35	Up
B2M	1.02815	12.3324	1.35479e-34	5.63939e-33	Up
BCAT1	1.02846	5.14137	3.23204e-13	4.71928e-12	Up
PATL2	1.03345	0.873253	2.4849e-19	5.35585e-18	Up
RARRES3	1.03383	5.92112	1.6382e-29	5.56691e-28	Up
C10orf55	1.03384	1.74628	5.96314e-17	1.14561e-15	Up
IL1B	1.03448	2.0596	9.5401e-12	1.20128e-10	Up
CFP	1.03711	1.4733	1.5545e-19	3.41234e-18	Up
DOCK8	1.03746	4.7957	3.41088e-34	1.39017e-32	Up
TMEM176A	1.0386	4.73771	3.65492e-15	6.22622e-14	Up
SPON1	1.03902	4.24148	7.21792e-06	3.57562e-05	Up
ZG16B	1.04087	-1.39088	4.67101e-11	5.4612e-10	Up
ADAMTS2	1.04121	4.12194	2.46651e-08	1.99563e-07	Up
ARHGAP4	1.04204	4.73526	9.28845e-31	3.3022e-29	Up
COL12A1	1.04255	5.84288	2.65302e-07	1.78639e-06	Up
HS3ST2	1.04579	1.02975	1.23095e-06	7.20561e-06	Up
SLCO5A1	1.04779	-0.407274	8.41339e-07	5.1268e-06	Up
CCR1	1.04827	3.23939	4.09285e-27	1.27189e-25	Up
COL24A1	1.05021	-0.11009	9.39593e-12	1.1877e-10	Up
GLIPR1	1.0512	4.04255	3.94585e-38	1.85696e-36	Up
DCLK1	1.05154	3.59433	1.01595e-13	1.55277e-12	Up
EGFL6	1.05316	0.692731	1.34227e-08	1.13077e-07	Up
SHCBP1	1.05546	1.32337	4.25665e-25	1.21859e-23	Up
F13A1	1.05697	4.99676	2.01389e-19	4.39129e-18	Up
MCF2	1.05872	-0.92169	4.94725e-10	5.10851e-09	Up
MT1A	1.05903	-0.105733	4.32026e-07	2.7857e-06	Up
PODN	1.05968	3.51862	6.3323e-09	5.62045e-08	Up
RAB42	1.06322	1.05851	2.28253e-19	4.96052e-18	Up
LGR5	1.06461	-0.595964	7.42251e-05	0.000290832	Up
TNFSF4	1.06502	2.25208	2.99999e-11	3.57132e-10	Up
MIXL1	1.06558	-0.698835	1.04051e-05	5.00848e-05	Up
SFN	1.06825	5.73682	1.46144e-09	1.42474e-08	Up
AGAP2	1.07094	2.29022	2.45615e-22	6.27615e-21	Up
HLA-G	1.07153	5.39134	4.62621e-07	2.96399e-06	Up
ACAP1	1.072	4.14667	1.58278e-33	6.25606e-32	Up
SMTNL2	1.07331	-1.33894	7.67347e-08	5.63683e-07	Up
SIX1	1.07364	1.2949	4.32221e-12	5.61545e-11	Up
DIO3	1.07459	-1.34389	5.6545e-05	0.000228397	Up
COCH	1.07629	-0.454608	5.93863e-15	1.00122e-13	Up
BEND6	1.07773	2.14362	8.03817e-11	9.12085e-10	Up
OPCML	1.07808	2.37341	0.000364697	0.00118601	Up
DNAH2	1.07832	0.0535618	1.38962e-12	1.89774e-11	Up
HASPIN	1.07889	-0.763613	4.77565e-23	1.2496e-21	Up
ATP6V0D2	1.08017	1.16775	1.24718e-09	1.22591e-08	Up
IL18RAP	1.08037	-0.665608	4.85838e-19	1.03018e-17	Up
FAM83A	1.08138	3.58684	9.05434e-06	4.40856e-05	Up
CTSG	1.08143	-0.852069	1.81936e-06	1.02598e-05	Up
FYB2	1.08181	-0.520671	6.35267e-07	3.95207e-06	Up
HOXB7	1.08328	-0.296007	2.13829e-17	4.18792e-16	Up
FUT7	1.08345	0.317439	2.64305e-14	4.25851e-13	Up
STRIP2	1.08451	1.40052	1.72993e-21	4.23041e-20	Up
SLC5A12	1.0847	-1.83471	1.17505e-05	5.58726e-05	Up
HPGDS	1.08501	1.8197	1.41522e-28	4.71128e-27	Up
OGN	1.0855	2.76212	6.08823e-05	0.000243734	Up
CCL8	1.08979	0.726135	1.696e-12	2.30413e-11	Up
CHRNA3	1.09094	-1.81922	2.3122e-11	2.79063e-10	Up
SEMA3C	1.09175	3.54976	1.82876e-10	1.99214e-09	Up
HLA-B	1.09374	11.4991	1.39806e-35	5.95793e-34	Up
LSAMP	1.09422	1.80185	7.29997e-09	6.44002e-08	Up
CPA3	1.09595	1.61896	3.1642e-07	2.09819e-06	Up
ADAMTS14	1.09675	3.2756	4.71958e-09	4.29091e-08	Up
C2CD4A	1.09774	4.06191	4.85792e-07	3.10182e-06	Up
HRH2	1.09894	-1.17483	7.17235e-14	1.1118e-12	Up
AURKB	1.1014	1.25657	1.26882e-22	3.28063e-21	Up
BTN3A2	1.10191	5.89972	1.60557e-39	8.14172e-38	Up
C2CD4B	1.10265	2.67362	2.07986e-09	1.98619e-08	Up
CYP26A1	1.10397	-0.475702	2.59695e-05	0.000113822	Up
GPR182	1.10525	-1.61678	6.35941e-08	4.74887e-07	Up
SMTNL1	1.10596	-0.947308	4.87e-11	5.67357e-10	Up
GBP1	1.11021	6.07911	1.49358e-29	5.10197e-28	Up
P2RY6	1.11039	3.4579	1.62784e-19	3.56734e-18	Up
GP1BA	1.11046	0.62081	4.44296e-15	7.53921e-14	Up
TBX5	1.11066	-1.64769	3.92275e-05	0.000165499	Up
SLC8A1	1.1109	2.76713	2.12033e-40	1.10961e-38	Up
ARNTL2	1.11167	3.11231	8.26944e-20	1.85573e-18	Up
CSF1R	1.11486	5.54688	1.4747e-43	8.5749e-42	Up
SYT1	1.11507	4.08998	5.99195e-07	3.74368e-06	Up
TMEM119	1.11854	3.85056	2.67975e-10	2.84802e-09	Up
TTN	1.11891	4.4011	5.80338e-10	5.93169e-09	Up
ARL4C	1.11937	4.51361	1.39002e-17	2.7388e-16	Up
HAPLN3	1.11971	4.03049	9.31387e-27	2.86714e-25	Up
CHST13	1.12021	-1.13635	7.15311e-14	1.11013e-12	Up
P2RY13	1.1204	2.32426	4.64646e-28	1.51974e-26	Up
SLITRK6	1.12043	0.476793	0.000424889	0.00135747	Up
SELL	1.12124	4.139	3.82593e-20	8.78153e-19	Up
HES2	1.1218	1.78164	2.8823e-12	3.82834e-11	Up
ARMH1	1.12184	0.392745	3.38638e-22	8.60272e-21	Up
FGR	1.12265	4.07001	5.72305e-37	2.58189e-35	Up
FOLR2	1.12354	3.72908	8.10127e-25	2.30913e-23	Up
OSR2	1.12704	0.419165	1.31355e-08	1.108e-07	Up
IRF1	1.12869	5.97601	1.88507e-39	9.48551e-38	Up
LOX	1.1302	5.62538	4.25742e-12	5.53676e-11	Up
ALDH1L2	1.13035	2.34678	4.45907e-13	6.40374e-12	Up
MT2A	1.13036	7.97554	2.05217e-23	5.41301e-22	Up
ELAVL4	1.1312	-1.75649	1.87001e-16	3.48013e-15	Up
ASGR2	1.13209	-0.862828	3.22626e-22	8.21189e-21	Up
TNFAIP2	1.13262	6.30914	3.1043e-24	8.62284e-23	Up
PTGER2	1.13581	1.02072	1.33021e-17	2.63286e-16	Up
LRMP	1.13642	3.01022	3.27576e-15	5.61715e-14	Up
LCP2	1.1377	4.65761	3.3632e-41	1.81073e-39	Up
PKD2L1	1.13918	-1.3717	8.57462e-08	6.2462e-07	Up
MEOX1	1.14002	1.15531	1.18811e-14	1.95523e-13	Up
CAPN8	1.1441	1.27222	3.69168e-09	3.41814e-08	Up
SLC7A7	1.14439	4.12969	2.29784e-39	1.14743e-37	Up
C3orf80	1.14499	0.528965	2.99493e-12	3.96586e-11	Up
CHST6	1.14534	0.911413	4.59619e-12	5.95956e-11	Up
CCL13	1.14618	2.83583	5.7622e-13	8.1676e-12	Up
PIK3R6	1.14651	1.22325	1.63986e-28	5.41773e-27	Up
TMPRSS11E	1.14784	2.77839	5.35767e-06	2.72612e-05	Up
CORIN	1.14955	0.988685	5.71011e-10	5.85007e-09	Up
TRIM63	1.14974	1.59523	3.06994e-10	3.23122e-09	Up
SLC2A6	1.1499	2.07811	2.35139e-29	7.94914e-28	Up
PTGDR	1.15172	-0.615724	1.23547e-21	3.044e-20	Up
SERPINF2	1.15575	1.47395	1.96648e-26	5.92799e-25	Up
C1orf162	1.15644	3.87779	1.37127e-47	9.69745e-46	Up
SHOX2	1.15656	0.0833336	6.6679e-12	8.50254e-11	Up
HLA-DQB1	1.15693	8.15132	1.15395e-18	2.40783e-17	Up
COL5A2	1.15824	6.67131	3.26364e-10	3.41585e-09	Up
STMN2	1.15848	1.72444	9.11615e-08	6.6149e-07	Up
PDPN	1.15942	2.52262	1.80386e-11	2.20973e-10	Up
LGALS9	1.16008	5.19241	6.41458e-37	2.87404e-35	Up
MS4A14	1.16041	0.738051	5.57661e-24	1.51998e-22	Up
SIDT1	1.16122	1.27695	2.26781e-21	5.51482e-20	Up
SLC1A3	1.16208	3.01289	4.9739e-17	9.59786e-16	Up
TLR1	1.16274	2.01993	3.66288e-32	1.38102e-30	Up
CD207	1.1638	3.52989	2.76156e-07	1.84995e-06	Up
KANK4	1.16472	0.385931	4.85645e-06	2.49811e-05	Up
CD96	1.16518	3.13174	6.9967e-33	2.71626e-31	Up
PKIB	1.16549	2.35044	4.36612e-20	9.98634e-19	Up
ADAM23	1.16742	0.276505	1.20224e-11	1.49799e-10	Up
BATF3	1.16835	1.61674	2.18329e-26	6.56644e-25	Up
CADPS	1.16972	-1.18452	8.00522e-08	5.86407e-07	Up
ENPP6	1.17444	-1.8114	1.94771e-12	2.62159e-11	Up
GAL3ST4	1.17455	2.61167	9.18086e-25	2.61116e-23	Up
ACSL6	1.17466	-0.707254	6.0242e-12	7.72693e-11	Up
TNFAIP3	1.17509	4.8787	1.35057e-31	4.94945e-30	Up
FABP5	1.17572	2.79152	2.94353e-21	7.10521e-20	Up
ZNF469	1.17667	2.47593	5.75064e-11	6.62869e-10	Up
CYP27A1	1.17792	4.91909	1.29931e-31	4.77497e-30	Up
SLC37A2	1.17834	3.03751	3.32634e-30	1.16672e-28	Up
PCSK9	1.18003	-1.76157	6.65924e-07	4.12514e-06	Up
TMEM176B	1.1805	5.70612	3.63018e-21	8.71442e-20	Up
CCL3L1	1.18185	0.689589	3.99157e-09	3.6716e-08	Up
STAMBPL1	1.18219	1.66294	8.38809e-35	3.51735e-33	Up
MMP25	1.18364	0.854608	2.31389e-43	1.3336e-41	Up
SLC1A7	1.18379	-1.15837	6.43122e-10	6.52751e-09	Up
COL22A1	1.18435	1.15956	1.91826e-11	2.33892e-10	Up
CCL18	1.18573	5.39449	2.25233e-10	2.41931e-09	Up
RBP4	1.18586	1.03623	1.68789e-09	1.63575e-08	Up
GFPT2	1.18844	3.15375	4.15946e-14	6.62022e-13	Up
XKR4	1.19109	0.770378	6.81915e-08	5.06327e-07	Up
CDHR1	1.19202	-0.519374	5.68236e-10	5.8262e-09	Up
C6orf141	1.19279	-0.940624	2.07505e-10	2.24363e-09	Up
CARD16	1.1929	1.96344	1.17231e-35	5.01218e-34	Up
PRRX1	1.19301	5.34467	6.55631e-14	1.01993e-12	Up
TAP1	1.19493	6.78889	1.29122e-47	9.23115e-46	Up
LPAR3	1.19553	-0.439966	4.67234e-09	4.25092e-08	Up
LCN2	1.19627	6.62145	2.4665e-08	1.99563e-07	Up
XG	1.1965	-0.0166841	1.17193e-09	1.16066e-08	Up
PI15	1.19952	0.0178147	1.86257e-07	1.28931e-06	Up
PIF1	1.20179	-0.134848	3.10185e-21	7.47357e-20	Up
PRG4	1.2043	0.256408	2.83176e-08	2.25764e-07	Up
CTHRC1	1.20607	4.784	2.54438e-09	2.40522e-08	Up
COL5A1	1.20695	7.10185	5.29351e-09	4.75653e-08	Up
CD163	1.20769	5.32389	5.2841e-24	1.44325e-22	Up
CLEC4A	1.20965	1.87212	9.90501e-47	6.67976e-45	Up
CERKL	1.21201	2.76964	3.99653e-19	8.52962e-18	Up
VSIG1	1.21263	1.14014	5.47944e-10	5.63139e-09	Up
ARHGAP15	1.21334	2.88599	2.63212e-39	1.3044e-37	Up
CFB	1.21615	4.46207	1.48101e-18	3.07556e-17	Up
HOXA1	1.21644	-1.91739	2.68356e-18	5.46869e-17	Up
NLRC5	1.21692	5.2796	4.92991e-48	3.56343e-46	Up
FCER1A	1.21698	2.99824	7.58716e-13	1.06734e-11	Up
THBS2	1.22286	6.38713	2.4834e-10	2.65443e-09	Up
NPL	1.22931	3.4828	1.23399e-26	3.76324e-25	Up
HTRA4	1.23027	-0.071101	2.61119e-12	3.47884e-11	Up
CLEC4F	1.23566	-0.179227	2.54009e-12	3.39448e-11	Up
ARSI	1.23655	1.49482	6.18401e-09	5.50377e-08	Up
RSPO3	1.23658	0.591401	1.75368e-17	3.43978e-16	Up
SLC11A1	1.23906	3.56506	2.02676e-27	6.38943e-26	Up
VTCN1	1.24079	3.6852	2.02535e-05	9.08697e-05	Up
ITGA4	1.24166	3.29781	6.83138e-17	1.30665e-15	Up
PIK3CG	1.24389	2.22852	9.42998e-23	2.44302e-21	Up
PILRA	1.24422	2.78039	3.62011e-47	2.49273e-45	Up
RASSF6	1.24489	1.46159	5.1189e-13	7.31919e-12	Up
SRPX2	1.245	2.59137	1.1122e-11	1.38978e-10	Up
ARHGAP25	1.24691	3.49616	8.37886e-38	3.90109e-36	Up
DAW1	1.24834	-0.589648	1.73399e-11	2.13413e-10	Up
FGF7	1.24867	2.13775	1.37582e-10	1.51769e-09	Up
TNFSF11	1.25261	0.745304	1.49009e-10	1.63685e-09	Up
FCGR2A	1.25537	4.79733	1.71937e-44	1.07629e-42	Up
TMEM40	1.25602	-0.249705	1.04562e-06	6.2383e-06	Up
CD68	1.25976	0.499017	1.86657e-16	3.47868e-15	Up
KBTBD8	1.26203	1.22748	5.88183e-34	2.37506e-32	Up
TRPV2	1.26469	3.83662	3.81961e-54	3.9348e-52	Up
PLAU	1.26586	8.04703	2.84275e-19	6.10702e-18	Up
STAT4	1.26751	3.17601	2.75622e-29	9.29373e-28	Up
TPSAB1	1.26875	1.36149	1.18827e-09	1.17329e-08	Up
CARD9	1.26912	2.0364	1.86029e-37	8.60006e-36	Up
C11orf21	1.26942	0.614021	4.81659e-28	1.57146e-26	Up
SLC19A3	1.26957	-0.766774	8.27526e-09	7.19683e-08	Up
SLC1A2	1.27119	-0.485502	3.65555e-13	5.30806e-12	Up
SCARA5	1.27424	1.87671	4.01837e-05	0.000169043	Up
CLEC4E	1.27713	0.928079	2.6092e-15	4.49752e-14	Up
CYP27C1	1.27863	-1.66952	9.41073e-08	6.80601e-07	Up
TPSB2	1.2795	1.73468	8.53358e-09	7.39618e-08	Up
KCND2	1.28219	-0.852663	4.13426e-09	3.79597e-08	Up
TBXAS1	1.28226	3.51961	1.13642e-49	8.74576e-48	Up
KLRD1	1.28452	1.18692	6.89845e-24	1.86858e-22	Up
OMD	1.28459	2.37985	1.41514e-06	8.16687e-06	Up
CD72	1.28863	1.97619	4.76055e-31	1.7017e-29	Up
KMO	1.29033	0.698235	9.85689e-31	3.49479e-29	Up
FRMPD4	1.2919	-1.5282	0.000705602	0.00212607	Up
TNFRSF18	1.29196	2.17361	3.01791e-16	5.49143e-15	Up
GBP6	1.29249	-0.0363614	1.15016e-16	2.17062e-15	Up
HLA-F	1.29344	6.64042	3.28835e-47	2.27627e-45	Up
MT1G	1.29376	5.80877	4.01238e-05	0.000168845	Up
CXCL5	1.29397	1.01852	3.32492e-07	2.19364e-06	Up
CD163L1	1.29424	0.88936	9.81082e-21	2.32107e-19	Up
FAT2	1.2964	2.82875	7.46512e-11	8.50751e-10	Up
FMO2	1.29724	2.01172	2.24981e-12	3.01581e-11	Up
MCOLN2	1.2984	1.20919	9.93611e-28	3.18613e-26	Up
C7	1.29885	5.89274	2.87031e-09	2.68999e-08	Up
TWIST1	1.29919	1.6479	1.28387e-14	2.11016e-13	Up
PRSS21	1.30028	-1.58785	1.41014e-08	1.18414e-07	Up
CTSW	1.30047	3.15216	5.02326e-26	1.50044e-24	Up
ADH1B	1.30364	1.91052	1.94014e-06	1.08799e-05	Up
VSIG4	1.30384	4.24504	1.23329e-31	4.55861e-30	Up
NNMT	1.30579	4.89261	2.09899e-16	3.87868e-15	Up
RTN1	1.3074	2.54105	1.47378e-44	9.26993e-43	Up
CXCR2	1.30829	-0.686012	3.36711e-21	8.09778e-20	Up
CTSK	1.30918	5.58706	5.78862e-21	1.37446e-19	Up
LAT2	1.31467	3.66901	1.48749e-56	1.87123e-54	Up
KCNA2	1.31588	-1.77649	1.33969e-09	1.31192e-08	Up
GPR82	1.31796	-0.110563	2.32937e-29	7.89512e-28	Up
GPSM3	1.31903	4.33908	1.23133e-43	7.22401e-42	Up
DCN	1.31933	7.41731	9.8939e-12	1.24463e-10	Up
RGS18	1.32017	0.793213	1.3578e-34	5.63939e-33	Up
F2RL2	1.32128	1.2775	1.29293e-10	1.4323e-09	Up
SLC15A3	1.32279	4.52597	1.29457e-43	7.56108e-42	Up
EN1	1.32311	-1.2858	6.2532e-12	7.99713e-11	Up
2022-09-01	1.32593	3.37967	3.62759e-36	1.58728e-34	Up
CD101	1.32725	1.17493	1.26942e-37	5.88928e-36	Up
ANK1	1.32907	0.272383	1.38822e-24	3.91424e-23	Up
LY6D	1.3292	0.614496	0.000100057	0.000378995	Up
ANKRD55	1.32977	-1.50679	1.45501e-20	3.41757e-19	Up
CAMK2A	1.33049	-1.72948	2.82525e-08	2.25383e-07	Up
ST8SIA1	1.33259	1.40279	1.8931e-16	3.5181e-15	Up
CD4	1.33394	5.85717	1.52049e-64	3.82549e-62	Up
RASGRP2	1.33416	2.57796	4.48836e-24	1.23364e-22	Up
TIMD4	1.33536	0.361727	2.66398e-14	4.28168e-13	Up
COL1A2	1.33582	10.2116	2.12359e-10	2.28855e-09	Up
MNDA	1.33679	3.70984	1.32635e-51	1.17247e-49	Up
CXCL1	1.33867	0.55141	1.07236e-10	1.2053e-09	Up
GAPT	1.34057	1.37905	7.86139e-31	2.80247e-29	Up
ASPN	1.34149	5.10627	2.49369e-10	2.66109e-09	Up
LRRC55	1.34174	-0.129116	1.95975e-11	2.38506e-10	Up
REELD1	1.34292	-1.62063	1.1231e-12	1.54506e-11	Up
ITGAM	1.34424	4.34619	6.15328e-45	3.92699e-43	Up
CXCR3	1.34595	2.23969	1.0286e-19	2.30037e-18	Up
PLA2G2A	1.34706	2.96385	1.85696e-05	8.40646e-05	Up
PLPPR1	1.34881	-0.79968	1.17581e-08	1.00216e-07	Up
GPNMB	1.35051	7.65118	3.65534e-18	7.4029e-17	Up
GPR84	1.35304	0.522812	3.5314e-30	1.23203e-28	Up
GAS1	1.35377	2.71874	9.03715e-13	1.25513e-11	Up
FCRL6	1.35495	0.38771	1.49129e-25	4.37457e-24	Up
MRC1	1.35648	5.17463	2.0417e-24	5.7076e-23	Up
FGF10	1.35733	-1.72919	3.7039e-06	1.95357e-05	Up
SNX10	1.35817	3.48896	6.69374e-51	5.57798e-49	Up
C3AR1	1.3595	3.58722	3.62867e-40	1.89139e-38	Up
TLR7	1.36446	1.85244	5.10049e-29	1.70664e-27	Up
RAB33A	1.37042	-0.343722	8.4277e-40	4.30701e-38	Up
LRRN4CL	1.37074	-0.382686	4.20305e-09	3.84804e-08	Up
VCAM1	1.37186	4.33623	7.99463e-27	2.46683e-25	Up
SKAP1	1.37648	2.11044	1.20687e-16	2.2686e-15	Up
COL10A1	1.37992	4.3927	2.23861e-07	1.53018e-06	Up
IRF4	1.38187	3.23994	1.30885e-10	1.4487e-09	Up
PTPRO	1.384	1.82771	6.11468e-44	3.66965e-42	Up
MFAP5	1.38425	3.31758	1.80638e-07	1.2544e-06	Up
COL3A1	1.38443	10.1215	1.08361e-10	1.21585e-09	Up
ZNF385B	1.38447	-0.585115	1.0383e-11	1.30365e-10	Up
SFTPB	1.38512	11.0185	4.16715e-11	4.88958e-10	Up
RAB7B	1.38521	4.39867	3.52857e-31	1.26825e-29	Up
NTRK1	1.38595	-1.91356	1.91071e-13	2.84389e-12	Up
COL6A3	1.38662	8.12626	1.69521e-13	2.54048e-12	Up
TNFSF18	1.38804	1.35889	9.5808e-14	1.46947e-12	Up
CLEC7A	1.38854	3.10973	1.67756e-53	1.67538e-51	Up
FAM177B	1.38868	-1.47396	2.79433e-22	7.12635e-21	Up
NINJ2	1.38927	1.19578	1.47623e-32	5.6638e-31	Up
MSR1	1.3906	4.6381	1.37958e-36	6.07714e-35	Up
CASP1	1.39167	3.46012	1.02624e-59	1.65756e-57	Up
VNN1	1.39449	0.571761	8.78192e-30	3.0315e-28	Up
SERPINF1	1.39479	5.91199	7.80129e-22	1.95901e-20	Up
CSF3	1.39611	-0.00770333	0.000160193	0.000578153	Up
SPP1	1.39622	6.42101	2.33028e-16	4.27588e-15	Up
HLA-DRB5	1.39813	7.62833	1.31805e-19	2.90793e-18	Up
TMEM52B	1.40142	-0.135613	9.99025e-37	4.41562e-35	Up
MPEG1	1.40211	4.47366	2.62611e-42	1.46202e-40	Up
CXorf21	1.40765	1.3896	3.18689e-41	1.72289e-39	Up
TREM2	1.40882	3.94375	3.64179e-34	1.47968e-32	Up
ALOX5AP	1.40902	4.76131	1.34493e-47	9.56288e-46	Up
MS4A6A	1.40906	4.95124	4.73539e-59	7.20384e-57	Up
UNC45B	1.41202	-1.76591	8.57977e-10	8.58831e-09	Up
APOBR	1.41494	3.68527	1.065e-54	1.19088e-52	Up
RASL11B	1.41681	0.816352	7.173e-12	9.13771e-11	Up
CXCR4	1.41883	5.74417	3.32644e-38	1.5768e-36	Up
CD244	1.42106	-0.0497815	4.50653e-40	2.32122e-38	Up
FKBP11	1.42142	4.33596	1.87765e-31	6.82369e-30	Up
MMP3	1.42318	-1.3589	4.26311e-05	0.000177965	Up
CHIT1	1.42384	6.0312	2.25469e-10	2.41986e-09	Up
ADAM8	1.42464	3.49292	5.57466e-57	7.15032e-55	Up
PIGR	1.42592	2.19241	4.24044e-13	6.10988e-12	Up
CALB2	1.42677	0.397194	3.30064e-08	2.58886e-07	Up
CORO1A	1.42697	6.00441	5.5399e-43	3.15124e-41	Up
KYNU	1.42698	2.17953	2.21334e-47	1.54851e-45	Up
SDS	1.42758	1.45189	1.44987e-18	3.01568e-17	Up
SELPLG	1.42873	4.78146	9.95207e-65	2.60406e-62	Up
HCLS1	1.42951	5.39738	9.30846e-65	2.48536e-62	Up
LY86	1.42992	2.72547	7.1677e-50	5.58184e-48	Up
PRDM8	1.43054	0.0155878	3.31179e-29	1.11383e-27	Up
MS4A4A	1.43271	3.28345	6.91152e-44	4.09156e-42	Up
OR13A1	1.43735	-0.864869	8.84984e-12	1.12192e-10	Up
CCL3	1.43742	2.58198	6.96607e-23	1.81187e-21	Up
NKD2	1.43765	1.58942	8.28338e-14	1.27496e-12	Up
KIF21B	1.43865	2.36134	4.28291e-35	1.80753e-33	Up
GPR87	1.44241	0.309312	2.48078e-08	2.00594e-07	Up
ITGAX	1.44284	4.68976	1.07233e-35	4.59978e-34	Up
HP	1.44458	0.511934	8.93188e-08	6.48838e-07	Up
FAM78A	1.44679	2.90497	3.77197e-51	3.2254e-49	Up
WDFY4	1.4472	3.9457	1.37399e-42	7.68203e-41	Up
MYLK3	1.44753	-1.71244	6.25045e-12	7.99713e-11	Up
PRF1	1.44917	2.68044	5.0344e-37	2.28698e-35	Up
CD74	1.45013	11.7543	4.52603e-51	3.84507e-49	Up
PPBP	1.45126	0.512899	4.09613e-07	2.65822e-06	Up
SFRP4	1.4542	5.4999	7.4433e-09	6.54e-08	Up
DUSP26	1.45533	-0.654471	7.3314e-15	1.22499e-13	Up
CCDC88B	1.45715	3.85443	8.58403e-55	9.76564e-53	Up
VMO1	1.46021	0.591422	8.883e-33	3.41812e-31	Up
CD200R1	1.46245	0.699403	2.03754e-38	9.76452e-37	Up
SYNPR	1.46562	0.989969	1.67288e-07	1.16976e-06	Up
ALOX5	1.46783	7.24362	2.96355e-16	5.40185e-15	Up
FAP	1.47029	3.72047	1.67555e-15	2.93849e-14	Up
XPNPEP2	1.47079	-0.641538	8.02682e-13	1.12315e-11	Up
HLA-DQB2	1.47309	5.90752	2.49852e-20	5.8164e-19	Up
DPT	1.47317	3.43146	1.70073e-08	1.41184e-07	Up
GFRA1	1.47629	1.5667	5.43023e-10	5.5852e-09	Up
PRKCB	1.47681	3.17101	5.06383e-24	1.38598e-22	Up
HLA-DMA	1.47711	6.87688	4.37627e-52	4.06062e-50	Up
PTGFR	1.4795	-1.46228	1.72452e-08	1.4302e-07	Up
IL24	1.48091	1.11127	7.58252e-33	2.92632e-31	Up
IGSF6	1.48182	3.93592	5.59503e-59	8.41377e-57	Up
PLCB2	1.48217	3.91344	7.18361e-59	1.05997e-56	Up
AIF1	1.48354	4.39879	1.0432e-57	1.39268e-55	Up
FGD2	1.48371	3.03524	4.71184e-46	3.09774e-44	Up
IL9R	1.48546	-1.78088	5.17311e-18	1.04123e-16	Up
PSMB9	1.48677	5.77105	2.76912e-51	2.38345e-49	Up
ADRB3	1.48805	-1.64849	2.25625e-13	3.33542e-12	Up
TUBB2B	1.49049	-0.409851	2.1077e-15	3.66689e-14	Up
TMEM132C	1.49175	-1.51482	2.527e-07	1.70945e-06	Up
ASB2	1.49213	1.1501	1.87587e-31	6.82369e-30	Up
NIPAL4	1.49392	1.03716	1.73968e-15	3.04689e-14	Up
IL1A	1.49494	-1.04761	3.93394e-15	6.69281e-14	Up
PARP15	1.4958	1.69056	4.05283e-22	1.02758e-20	Up
EAF2	1.50426	1.36721	3.75923e-40	1.94395e-38	Up
ADRA2A	1.50761	2.97339	4.55721e-17	8.81982e-16	Up
C5orf46	1.50896	-1.98548	1.91457e-08	1.57934e-07	Up
ARHGAP30	1.5101	4.67607	1.22841e-63	2.67856e-61	Up
HAVCR2	1.51069	3.64429	3.35915e-65	9.1558e-63	Up
ZNF683	1.51373	1.96843	1.74246e-19	3.81213e-18	Up
CSF2RA	1.51531	2.93519	3.90951e-70	1.59838e-67	Up
TNFAIP8L2	1.5167	2.34208	2.5059e-52	2.35861e-50	Up
SOWAHD	1.51693	-0.227769	1.75823e-35	7.46848e-34	Up
RNASE6	1.51738	3.27895	5.52561e-58	7.69059e-56	Up
IBSP	1.52149	-0.142282	3.72263e-09	3.44435e-08	Up
PDCD1LG2	1.52161	1.89754	2.86735e-34	1.1723e-32	Up
PIK3R5	1.52256	3.06688	2.17917e-56	2.71524e-54	Up
RARRES1	1.52382	2.47155	2.27459e-30	8.02115e-29	Up
TNF	1.52502	0.0254048	2.2689e-15	3.93166e-14	Up
KEL	1.52931	-1.14128	7.28937e-24	1.96633e-22	Up
UTS2	1.5307	-1.44677	6.43294e-09	5.70591e-08	Up
IL12RB2	1.53153	-1.25587	1.9704e-27	6.22676e-26	Up
LCP1	1.53166	7.10939	5.39402e-39	2.63321e-37	Up
OLR1	1.53399	4.06796	3.39042e-32	1.28199e-30	Up
CCR2	1.53414	2.5151	3.337e-36	1.46503e-34	Up
CD1A	1.53459	3.40855	2.84643e-10	3.01538e-09	Up
ETV7	1.53553	2.965	3.60663e-37	1.64984e-35	Up
LUM	1.53735	7.39433	4.58689e-14	7.2828e-13	Up
TLR6	1.53858	1.30782	6.93716e-46	4.51537e-44	Up
SPI1	1.53942	4.75424	1.59702e-65	4.74861e-63	Up
ANPEP	1.54213	4.39696	1.40048e-26	4.26104e-25	Up
CIITA	1.54316	5.21215	6.7585e-44	4.01915e-42	Up
GPR65	1.54431	1.65964	7.67711e-52	6.87943e-50	Up
FFAR4	1.5468	0.610026	5.62469e-37	2.54629e-35	Up
IL2RA	1.54943	2.0424	6.63741e-38	3.11245e-36	Up
TREML1	1.54963	-0.878869	1.58243e-41	8.59044e-40	Up
CCL4L2	1.55016	1.51298	3.40571e-18	6.90806e-17	Up
DPEP1	1.55528	0.0286842	1.51438e-17	2.97934e-16	Up
RGS1	1.55628	5.73626	9.82954e-34	3.94478e-32	Up
NCF2	1.5572	4.23605	7.08983e-51	5.87065e-49	Up
LAPTM5	1.55878	7.40893	2.56967e-75	2.80159e-72	Up
CD69	1.56302	2.90506	5.14862e-30	1.78672e-28	Up
LY96	1.56463	2.29085	2.44766e-61	4.3274e-59	Up
IL10RA	1.56615	4.54451	1.94948e-65	5.66779e-63	Up
HLA-DRB1	1.56871	9.16119	1.08162e-48	8.04022e-47	Up
VCAN	1.57023	6.42451	2.25113e-14	3.64499e-13	Up
CD86	1.57067	3.25091	3.59179e-71	1.87966e-68	Up
CCR6	1.57091	-1.94198	1.3967e-19	3.0711e-18	Up
HTR7	1.57437	-1.03286	1.54002e-25	4.50741e-24	Up
ATP2A1	1.5761	1.38412	2.43689e-14	3.93118e-13	Up
S100A2	1.57664	5.89343	1.04178e-14	1.72091e-13	Up
FCGR1A	1.57796	1.76977	6.97951e-40	3.5809e-38	Up
FCGR3A	1.57864	5.44345	1.49747e-41	8.16311e-40	Up
MMP13	1.57956	2.48261	0.000208619	0.000724939	Up
LIPM	1.58369	-1.98887	1.04924e-21	2.59984e-20	Up
LST1	1.59376	3.71428	1.593e-51	1.38941e-49	Up
RNASE2	1.59597	-0.387768	1.69631e-25	4.95374e-24	Up
GDNF	1.59696	-1.48914	1.70048e-09	1.64552e-08	Up
HLA-DRA	1.6002	9.98785	4.78325e-53	4.6701e-51	Up
CAMK4	1.60086	1.19735	3.94987e-39	1.94271e-37	Up
SPN	1.60275	3.98996	2.82584e-58	4.01853e-56	Up
L1CAM	1.60327	2.39487	4.32333e-13	6.22245e-12	Up
STEAP1	1.60928	0.827221	1.10465e-16	2.09149e-15	Up
AQP3	1.60951	2.61436	4.83836e-35	2.03538e-33	Up
PDZK1IP1	1.6098	6.35542	1.04404e-16	1.98246e-15	Up
C1R	1.61032	6.77398	1.07548e-30	3.80284e-29	Up
CLNK	1.61189	-0.350965	2.33653e-33	9.17982e-32	Up
TREML2	1.61287	-0.688358	1.66419e-22	4.28595e-21	Up
IL10	1.61591	-0.991371	5.1949e-28	1.69067e-26	Up
BATF2	1.61653	2.70013	8.78176e-35	3.67067e-33	Up
GBP4	1.61713	5.60631	1.13039e-38	5.45716e-37	Up
CCL23	1.61747	-0.61204	1.09571e-26	3.34935e-25	Up
MT1H	1.62065	2.43043	3.57376e-07	2.34599e-06	Up
CD84	1.63314	3.70189	3.77802e-46	2.49635e-44	Up
ANKRD22	1.63428	1.56382	1.2641e-29	4.32937e-28	Up
IL22RA2	1.63523	-0.509619	4.95665e-10	5.11418e-09	Up
CTSE	1.63609	5.60406	2.18012e-17	4.26345e-16	Up
SGCG	1.63968	-2.10572	9.3546e-13	1.29509e-11	Up
PTPRN	1.64476	-0.404985	2.11775e-10	2.28413e-09	Up
SAMD3	1.64674	0.154899	1.94277e-38	9.3446e-37	Up
LMX1B	1.64966	-1.28024	4.43798e-10	4.6081e-09	Up
CYBB	1.65393	5.5417	1.03178e-57	1.39162e-55	Up
SLFN12L	1.6553	0.0422548	1.15548e-40	6.1452e-39	Up
C1QC	1.65668	6.28612	1.33619e-48	9.87649e-47	Up
DOK2	1.65718	3.18173	5.57122e-62	1.05635e-59	Up
VSNL1	1.65876	0.414312	1.7963e-11	2.2046e-10	Up
NOD2	1.65921	1.58109	9.38361e-54	9.44352e-52	Up
CD8A	1.6611	3.71031	1.53422e-31	5.60675e-30	Up
COL19A1	1.66239	1.27628	2.92084e-13	4.27442e-12	Up
C15orf48	1.66345	4.4954	1.27824e-21	3.14346e-20	Up
APBB1IP	1.6641	3.3048	7.51254e-62	1.38432e-59	Up
MARCO	1.6687	4.65256	5.06104e-20	1.15154e-18	Up
HSD11B1	1.67081	0.919339	1.26332e-33	5.03904e-32	Up
SLC2A12	1.67153	-1.0642	1.00272e-12	1.38381e-11	Up
C6	1.67207	-1.08583	5.89154e-10	6.01241e-09	Up
SLC24A2	1.67269	-0.767188	3.41477e-06	1.81386e-05	Up
PDE3B	1.67448	1.21295	6.41817e-45	4.07616e-43	Up
FOLR3	1.67714	-1.4215	6.98548e-10	7.07361e-09	Up
S100A9	1.67788	3.99318	3.48002e-31	1.25424e-29	Up
COL11A1	1.68045	4.89433	1.03025e-06	6.16029e-06	Up
CCL7	1.68085	-1.34465	4.34587e-16	7.82077e-15	Up
GPA33	1.68178	-0.611896	1.51613e-21	3.72148e-20	Up
CCL24	1.68321	-1.26486	8.43823e-13	1.17694e-11	Up
ADAM12	1.68618	4.09448	7.98179e-13	1.11805e-11	Up
C1S	1.6889	6.81029	1.75188e-24	4.91844e-23	Up
PCOLCE2	1.69013	1.45409	6.41244e-14	9.99928e-13	Up
BCL11B	1.6903	1.98566	3.63725e-37	1.65806e-35	Up
MSC	1.6938	1.54292	4.11416e-32	1.54671e-30	Up
IVL	1.69477	3.46874	1.829e-12	2.47198e-11	Up
KLRK1	1.69578	-1.59885	4.91696e-21	1.16961e-19	Up
AQP9	1.69692	1.71686	4.04752e-27	1.2608e-25	Up
DOK3	1.70211	2.8728	2.74492e-54	2.91966e-52	Up
C1QA	1.70355	6.6563	4.87174e-54	4.97945e-52	Up
FCN1	1.70512	2.90667	8.2585e-22	2.06589e-20	Up
HLA-DPB1	1.70739	8.53043	2.48727e-63	5.24855e-61	Up
DEFB1	1.70894	-0.317502	2.23876e-14	3.62945e-13	Up
TENM2	1.71053	0.746203	8.96044e-10	8.96249e-09	Up
LRRC15	1.71129	4.15868	2.37489e-07	1.61323e-06	Up
ADAM19	1.71367	3.60715	8.00751e-38	3.74151e-36	Up
FERMT3	1.71517	4.58142	5.63874e-78	1.22953e-74	Up
SFRP5	1.71536	-1.88882	6.43544e-08	4.79743e-07	Up
TBX21	1.71622	0.371421	5.87327e-36	2.54437e-34	Up
PLPP4	1.71717	0.815058	4.79286e-12	6.19615e-11	Up
DRP2	1.71872	-1.54348	2.21621e-11	2.68469e-10	Up
CCN4	1.71915	2.02656	1.14432e-13	1.7449e-12	Up
JAKMIP2	1.72185	-0.674003	6.35177e-28	2.05186e-26	Up
CLEC10A	1.72259	2.55467	2.4816e-37	1.13918e-35	Up
CILP	1.72396	3.2478	4.16014e-09	3.81677e-08	Up
TAGAP	1.7254	2.96572	1.2847e-55	1.50069e-53	Up
CLEC12A	1.72824	1.11531	9.78172e-37	4.33811e-35	Up
CD1C	1.72869	2.66194	1.65321e-23	4.38722e-22	Up
GFI1	1.72984	0.702206	1.73925e-54	1.91215e-52	Up
NCKAP1L	1.73001	4.71124	1.49098e-70	6.9666e-68	Up
KLRB1	1.73295	1.52576	1.21966e-46	8.18296e-45	Up
CD80	1.73331	0.325543	4.50545e-36	1.9583e-34	Up
CCL20	1.73507	2.04724	3.10829e-17	6.05146e-16	Up
SLC2A5	1.73629	1.35348	7.81652e-27	2.41758e-25	Up
IL16	1.73637	3.91035	4.29983e-50	3.36855e-48	Up
NLRP6	1.73707	-2.06567	5.37153e-20	1.21795e-18	Up
SFRP2	1.73871	7.06214	6.41039e-11	7.35032e-10	Up
DNAJC5B	1.74195	-0.136842	7.94949e-34	3.2001e-32	Up
LYZ	1.74227	7.27249	5.85693e-28	1.89669e-26	Up
FOXP3	1.74241	2.28956	8.9726e-47	6.08231e-45	Up
HLA-DPA1	1.74335	8.82136	1.52321e-50	1.23778e-48	Up
TNFSF13B	1.7459	2.75792	9.59855e-67	3.21995e-64	Up
BIN2	1.74627	3.08634	7.85863e-72	4.89593e-69	Up
EVI2A	1.74842	2.85704	4.2113e-77	6.12183e-74	Up
JAML	1.74954	4.11823	2.24919e-60	3.77259e-58	Up
IDO2	1.74975	-1.93922	4.37926e-23	1.14817e-21	Up
S100A8	1.75406	2.50716	1.55453e-29	5.29632e-28	Up
TPSD1	1.75435	-1.18203	2.99044e-08	2.37258e-07	Up
WAS	1.75457	3.42804	2.0046e-78	5.24522e-75	Up
C2	1.75596	3.62481	2.17837e-44	1.34432e-42	Up
IL5RA	1.75726	-1.86915	1.6525e-15	2.90196e-14	Up
FCGR2B	1.75744	2.80644	3.03192e-66	9.67479e-64	Up
CD52	1.75834	4.91693	9.70906e-53	9.40916e-51	Up
ANXA8L1	1.76474	-0.385474	1.25035e-10	1.38866e-09	Up
WT1	1.76934	-1.53263	3.99349e-09	3.6716e-08	Up
NPPC	1.77144	-1.26963	9.34414e-14	1.43485e-12	Up
GZMH	1.77857	1.57958	1.03194e-31	3.84642e-30	Up
TRIM72	1.77885	-1.75834	1.97586e-15	3.44211e-14	Up
XCL2	1.77939	-0.803145	7.85376e-28	2.53081e-26	Up
CPNE7	1.78391	-0.40206	6.03476e-30	2.0887e-28	Up
ARHGAP9	1.78798	3.3615	1.67199e-60	2.84087e-58	Up
CCR8	1.78864	-0.934547	1.84278e-21	4.49796e-20	Up
BCL2A1	1.79056	2.27838	3.36201e-44	2.06503e-42	Up
SCIMP	1.79063	1.8689	1.37108e-54	1.52015e-52	Up
POSTN	1.79111	7.72129	8.14086e-15	1.35505e-13	Up
TFEC	1.7919	2.2356	3.54318e-57	4.63555e-55	Up
DOCK2	1.79212	4.16915	5.96069e-64	1.36813e-61	Up
TNFSF8	1.79549	0.985704	7.86925e-42	4.32577e-40	Up
PLEK	1.80058	4.51412	4.55843e-58	6.41269e-56	Up
FSTL4	1.80557	2.42833	1.58603e-16	2.96854e-15	Up
PLEKHS1	1.81107	-0.871963	7.47752e-14	1.15636e-12	Up
PTCRA	1.8128	-1.72379	1.55054e-33	6.14721e-32	Up
PTPN22	1.8194	2.01173	2.38876e-65	6.79393e-63	Up
BIRC3	1.8212	5.29252	7.22368e-46	4.67858e-44	Up
NKX3-2	1.82175	-0.163114	3.46372e-15	5.93139e-14	Up
HK3	1.82188	2.90845	1.27383e-42	7.15257e-41	Up
C1QB	1.82454	6.65234	5.14434e-52	4.70654e-50	Up
XCL1	1.8261	-0.425774	5.72813e-28	1.85958e-26	Up
CD1E	1.8279	2.396	9.55989e-24	2.56295e-22	Up
LCK	1.83357	3.30553	6.03746e-52	5.48528e-50	Up
SERPINA5	1.83537	-0.752794	8.22465e-12	1.04469e-10	Up
AOAH	1.83758	2.18315	1.38105e-55	1.59896e-53	Up
ANKRD2	1.83842	-1.56806	3.37657e-13	4.91387e-12	Up
CCL4	1.83869	2.83319	1.96189e-45	1.26441e-43	Up
MMP10	1.84021	-0.366354	1.18609e-10	1.32403e-09	Up
CCL22	1.84171	3.07528	1.53919e-26	4.67221e-25	Up
BTK	1.84304	2.9479	1.32174e-70	6.40459e-68	Up
ABCD2	1.84999	-0.159649	9.98099e-40	5.08098e-38	Up
TCAP	1.85777	1.7846	6.83318e-19	1.43497e-17	Up
TLR8	1.862	1.30304	1.63228e-50	1.31822e-48	Up
FCER1G	1.86703	5.13931	3.85709e-48	2.81912e-46	Up
CLECL1	1.87301	-0.362657	2.43471e-50	1.9305e-48	Up
ERMN	1.87491	-1.24092	3.89083e-31	1.39462e-29	Up
KCNA1	1.87651	-1.64331	3.25628e-07	2.1527e-06	Up
TOX	1.88361	1.92943	2.28054e-39	1.14316e-37	Up
LSP1	1.88534	5.42295	1.27131e-79	4.15815e-76	Up
CCR5	1.88881	3.01356	3.07811e-59	4.91108e-57	Up
CD53	1.90191	5.1951	1.55376e-82	6.77594e-79	Up
THEMIS	1.90273	0.567912	3.8203e-38	1.80437e-36	Up
IL32	1.90351	4.79048	3.23282e-56	3.99009e-54	Up
CSTA	1.90494	1.73001	2.96333e-50	2.33549e-48	Up
LHX8	1.9125	-1.81344	2.41335e-10	2.5859e-09	Up
NEB	1.9188	3.24756	9.51275e-12	1.19899e-10	Up
FYB1	1.92132	4.03034	7.59697e-63	1.5291e-60	Up
WNT2	1.92506	-0.312866	1.80897e-13	2.70477e-12	Up
TESPA1	1.93049	1.47432	6.30084e-52	5.68509e-50	Up
BHLHA15	1.93294	-1.12649	4.008e-19	8.54016e-18	Up
FCMR	1.93678	3.0379	4.77214e-52	4.39676e-50	Up
PSTPIP1	1.94432	2.35756	2.18106e-70	9.20476e-68	Up
TMEM156	1.94526	0.760255	8.38494e-42	4.58997e-40	Up
SLC28A3	1.95874	2.03979	1.59111e-28	5.26999e-27	Up
CD27	1.96296	3.10033	8.28714e-36	3.57824e-34	Up
ITGAD	1.96523	-1.13128	3.44442e-20	7.94769e-19	Up
MMP7	1.96832	5.08372	3.87545e-13	5.60868e-12	Up
LTF	1.97569	3.53558	3.75767e-18	7.59839e-17	Up
ANXA8	1.97718	0.218878	1.0211e-07	7.35227e-07	Up
IRF8	1.97804	3.7972	1.26708e-58	1.84191e-56	Up
MYBPH	1.9782	2.33313	1.57334e-16	2.949e-15	Up
HLA-DQA1	1.99478	7.49331	2.11867e-64	5.13307e-62	Up
GPR171	1.99641	0.375682	7.7593e-51	6.38459e-49	Up
JAKMIP1	1.99676	-0.119182	5.316e-48	3.82139e-46	Up
DKK1	1.99884	0.0274214	1.15143e-16	2.17062e-15	Up
HLA-DOB	2.003	2.87887	2.51945e-54	2.72412e-52	Up
SLAMF8	2.00671	3.74988	1.33888e-77	2.18956e-74	Up
HLA-DOA	2.00882	6.03432	1.57289e-43	9.10535e-42	Up
SNX20	2.01247	2.89845	1.18527e-71	6.74211e-69	Up
SASH3	2.01378	3.9613	2.02837e-74	1.65858e-71	Up
HS3ST3A1	2.01779	-1.21778	5.56369e-20	1.25716e-18	Up
CXCR6	2.01996	2.36063	5.51794e-57	7.14764e-55	Up
FASLG	2.02337	-0.0849841	1.56654e-32	5.99269e-31	Up
IL21R	2.02481	2.31137	3.92225e-56	4.79578e-54	Up
KLHL6	2.02685	3.15018	1.24028e-56	1.57539e-54	Up
NCF1	2.02766	1.57538	1.13823e-51	1.01302e-49	Up
EPYC	2.03023	0.785851	1.64817e-06	9.39563e-06	Up
BCL2L14	2.04291	-1.69149	6.97541e-44	4.11078e-42	Up
KCNA3	2.04824	0.0914209	2.78048e-35	1.17725e-33	Up
EVI2B	2.05046	3.97564	8.7493e-78	1.63524e-74	Up
IKZF1	2.05228	3.65332	3.7626e-66	1.17205e-63	Up
SLC18A3	2.05837	1.39239	1.49306e-08	1.25056e-07	Up
SH2D2A	2.05967	1.3628	1.79852e-70	7.84335e-68	Up
CALHM6	2.0631	1.82556	6.18535e-56	7.49286e-54	Up
BFSP2	2.07035	-1.90336	4.05216e-24	1.12081e-22	Up
CCL17	2.07743	2.95332	2.04924e-18	4.22207e-17	Up
RUNX3	2.0778	3.11656	9.11682e-64	2.02162e-61	Up
GPR68	2.08267	2.75259	1.64886e-34	6.82658e-33	Up
PTPRC	2.08619	5.40719	5.56552e-63	1.13771e-60	Up
DAPP1	2.09168	2.27266	3.94867e-55	4.53162e-53	Up
PIM2	2.09453	5.21154	7.21069e-59	1.05997e-56	Up
CD247	2.10123	2.41618	1.00494e-65	3.05758e-63	Up
EXOC3L4	2.10265	-0.917075	1.3982e-33	5.56008e-32	Up
GREM1	2.10354	3.2865	1.76578e-15	3.08846e-14	Up
HLA-DQA2	2.10482	5.65165	1.73661e-26	5.24713e-25	Up
CYTIP	2.11776	3.48367	2.89528e-75	2.91377e-72	Up
CD28	2.12183	1.45006	8.14878e-56	9.78078e-54	Up
SCML4	2.12939	0.11166	1.81805e-48	1.33627e-46	Up
KLHL41	2.13475	1.08631	1.37478e-19	3.02798e-18	Up
CCR4	2.13591	1.13367	1.17548e-42	6.62878e-41	Up
ITGAL	2.14019	4.2456	9.40451e-74	6.83551e-71	Up
CCL21	2.1455	4.82597	3.08515e-10	3.24462e-09	Up
IL7R	2.14947	4.15067	9.03925e-49	6.75774e-47	Up
IDO1	2.15051	2.8322	5.74893e-33	2.23849e-31	Up
BATF	2.15546	1.74983	6.1256e-58	8.34804e-56	Up
CD6	2.15857	2.96921	7.38506e-73	4.83094e-70	Up
ZAP70	2.15887	2.49956	3.18514e-59	5.02062e-57	Up
CRTAM	2.16463	0.491979	3.4869e-64	8.29438e-62	Up
VNN2	2.17238	0.759336	6.65746e-51	5.57798e-49	Up
TRAF3IP3	2.17865	2.62603	1.38934e-66	4.54419e-64	Up
GZMA	2.18914	2.5336	1.88732e-53	1.87059e-51	Up
CD3G	2.19605	1.83231	2.67968e-58	3.85256e-56	Up
TNIP3	2.20021	-1.46113	5.71658e-46	3.7395e-44	Up
CD48	2.20908	3.53437	5.12888e-69	1.94283e-66	Up
GPR25	2.22678	-2.06389	1.00343e-25	2.96339e-24	Up
GZMB	2.22717	1.34331	3.76215e-54	3.91829e-52	Up
ACTC1	2.23003	0.958027	1.60026e-14	2.6203e-13	Up
SYNPO2L	2.23578	-1.36564	1.06925e-17	2.13246e-16	Up
CD5	2.25969	2.58631	1.05246e-71	6.25879e-69	Up
C16orf54	2.26374	1.72176	2.17504e-61	3.89808e-59	Up
ITK	2.26766	2.29553	4.07795e-61	7.01998e-59	Up
CD2	2.26984	3.74947	7.4727e-75	6.98324e-72	Up
CCL5	2.27442	4.94283	3.37185e-63	7.00222e-61	Up
KRT14	2.27681	2.36791	1.32049e-13	2.00185e-12	Up
SLAMF1	2.2838	1.67343	2.50551e-65	6.97439e-63	Up
CHAT	2.29207	-1.79984	7.66351e-09	6.70647e-08	Up
CCR7	2.29287	2.32608	9.82643e-55	1.10827e-52	Up
MMP12	2.29547	1.71693	3.292e-25	9.445e-24	Up
CD3E	2.29907	4.01832	1.57643e-70	7.11189e-68	Up
SLC6A14	2.3162	2.83461	3.3668e-20	7.7823e-19	Up
PYHIN1	2.31787	0.724648	3.30442e-59	5.14663e-57	Up
RHOH	2.32698	2.3879	1.87506e-67	6.63013e-65	Up
CD180	2.34363	2.36905	4.21968e-59	6.49484e-57	Up
PTPN7	2.34826	3.23709	1.33157e-83	8.71048e-80	Up
LMOD3	2.35191	-1.08974	1.41599e-23	3.773e-22	Up
LTB	2.36216	3.89736	5.90005e-44	3.55716e-42	Up
NCR3	2.36777	-0.578996	1.81114e-47	1.27393e-45	Up
P2RX1	2.37313	0.495284	2.28993e-50	1.82678e-48	Up
FLT3	2.37789	-0.131561	7.97694e-50	6.17528e-48	Up
TFPI2	2.38805	2.1628	1.09996e-23	2.93689e-22	Up
IL2RG	2.39327	4.72641	3.05635e-90	3.99862e-86	Up
STAB2	2.40194	-0.209581	1.80373e-18	3.728e-17	Up
DES	2.40238	3.44386	2.26117e-16	4.16074e-15	Up
TNFRSF9	2.40798	1.56144	4.45203e-62	8.69343e-60	Up
SPRR1B	2.41111	0.0573924	2.56748e-12	3.42758e-11	Up
GPR18	2.41709	-0.243747	1.76672e-44	1.10067e-42	Up
LTA	2.41966	-0.165353	1.33946e-51	1.17612e-49	Up
CD1B	2.42117	0.190526	1.93209e-31	7.00208e-30	Up
CNR2	2.42118	-0.557	1.23347e-31	4.55861e-30	Up
NUGGC	2.43268	1.00827	2.81707e-27	8.8383e-26	Up
TXLNB	2.43276	-0.0689431	3.17767e-42	1.76159e-40	Up
CD40LG	2.4346	0.280609	2.89593e-54	3.05544e-52	Up
CR1	2.44502	0.699867	3.2134e-38	1.52876e-36	Up
SP140	2.46468	1.96339	1.29722e-76	1.69716e-73	Up
CTLA4	2.46644	1.23544	5.30601e-64	1.23962e-61	Up
CALML3	2.47133	-0.885958	2.70108e-09	2.54049e-08	Up
ICOS	2.48553	0.776693	6.00031e-62	1.12146e-59	Up
LAG3	2.48794	2.07239	2.44683e-63	5.24785e-61	Up
SIT1	2.52155	1.27964	5.19751e-69	1.94283e-66	Up
CD3D	2.52442	2.52788	2.87404e-73	1.97901e-70	Up
ADIPOQ	2.52713	-0.925649	3.79718e-06	1.99913e-05	Up
TLR10	2.53265	1.20018	2.49699e-46	1.66674e-44	Up
PDCD1	2.53372	1.69373	1.38978e-52	1.32719e-50	Up
KRT16	2.56062	1.38633	4.74411e-14	7.48699e-13	Up
TIGIT	2.58027	2.56964	2.36177e-74	1.81759e-71	Up
GPR174	2.58355	-0.645367	4.12651e-42	2.27794e-40	Up
CARMIL2	2.598	1.58474	1.04836e-68	3.80991e-66	Up
XCR1	2.59871	0.272185	3.711e-40	1.92663e-38	Up
GTSF1	2.60155	-1.0167	5.41928e-44	3.28243e-42	Up
GBP5	2.60715	3.54843	1.95821e-74	1.65858e-71	Up
DTHD1	2.6316	-1.47974	2.78942e-34	1.14401e-32	Up
CD38	2.63748	2.26139	8.14933e-49	6.12745e-47	Up
COL6A5	2.64195	-0.900236	5.33038e-17	1.02706e-15	Up
HTR3A	2.67182	-0.769656	6.78428e-20	1.52769e-18	Up
TIFAB	2.70028	-0.742622	1.06367e-55	1.25369e-53	Up
SAA2	2.70306	0.477043	4.93894e-17	9.54449e-16	Up
EOMES	2.70961	0.659882	3.44662e-52	3.22087e-50	Up
P2RY10	2.7276	0.617062	1.41913e-62	2.8131e-60	Up
SLAMF6	2.73346	2.28141	4.22374e-69	1.67452e-66	Up
SH2D1A	2.73954	1.14916	7.81891e-76	9.29952e-73	Up
BTLA	2.79415	0.422728	1.59489e-64	3.93696e-62	Up
MS4A1	2.79944	3.51899	2.63289e-19	5.66547e-18	Up
ADAMDEC1	2.80578	1.70096	1.37633e-40	7.23156e-39	Up
IL37	2.82045	-1.42941	4.47838e-15	7.58946e-14	Up
TNNT3	2.83538	0.690254	9.92735e-20	2.22397e-18	Up
CXCL10	2.85072	3.52912	3.28028e-61	5.72212e-59	Up
RUFY4	2.86582	-1.05199	1.75527e-54	1.91369e-52	Up
TRAT1	2.89573	-0.0131682	6.58082e-60	1.07621e-57	Up
LY9	2.91849	1.5215	7.05971e-71	3.55239e-68	Up
TTC24	2.93515	-2.03259	9.85187e-41	5.2609e-39	Up
ROS1	2.98985	-1.02806	6.53978e-14	1.01857e-12	Up
MYL3	3.00522	-0.588532	1.7488e-23	4.63149e-22	Up
IFNG	3.02419	-1.22125	5.22561e-43	2.98544e-41	Up
TNNI2	3.03286	0.480087	5.64771e-41	3.02824e-39	Up
MYOZ2	3.05746	-1.86031	1.02856e-21	2.55343e-20	Up
SAA1	3.06979	1.55852	2.05032e-22	5.25967e-21	Up
GZMK	3.08068	1.9584	9.57215e-62	1.73934e-59	Up
POU2AF1	3.09625	3.77104	3.77364e-54	3.91829e-52	Up
AIM2	3.1162	0.417539	6.76438e-64	1.52583e-61	Up
PNOC	3.11775	0.259953	7.02243e-33	2.71818e-31	Up
C1QL2	3.13842	1.93293	4.28177e-24	1.18182e-22	Up
MYOT	3.15125	-0.154661	1.33621e-24	3.77573e-23	Up
STAP1	3.18874	0.100058	1.69687e-51	1.47021e-49	Up
CXCL11	3.19447	2.08702	5.6016e-58	7.71429e-56	Up
SMPX	3.23375	-1.93238	2.27819e-15	3.94253e-14	Up
CASQ1	3.24043	-0.192826	8.92478e-36	3.84089e-34	Up
SLAMF7	3.27577	4.08141	2.81218e-71	1.53299e-68	Up
P2RX5	3.28627	0.260951	8.60796e-54	8.73007e-52	Up
CCL19	3.34088	3.75198	2.38313e-30	8.38131e-29	Up
FAM92B	3.47298	-1.89063	4.8522e-30	1.68833e-28	Up
CXCL9	3.51682	5.81261	1.42498e-64	3.65548e-62	Up
PLA2G2D	3.52834	1.65567	5.33875e-47	3.63786e-45	Up
ANKRD1	3.56712	-0.148921	3.28623e-27	1.02856e-25	Up
CLCA2	3.5891	1.86518	1.18171e-21	2.91704e-20	Up
LAX1	3.61348	1.41909	2.30353e-67	7.93082e-65	Up
FCRL3	3.65307	1.1711	4.91085e-62	9.44833e-60	Up
TNFRSF13B	3.66032	-0.32099	1.22221e-49	9.35098e-48	Up
UBD	3.69375	1.16666	9.75269e-56	1.15995e-53	Up
CXCR5	3.69674	-2.07373	2.22941e-33	8.78534e-32	Up
OR2I1P	3.77236	0.251478	8.99034e-51	7.35129e-49	Up
KRT75	3.77288	-1.7756	2.20701e-14	3.58687e-13	Up
CD5L	3.81442	-0.918514	2.97213e-25	8.56484e-24	Up
KRT6A	3.81667	4.06714	4.8191e-19	1.02351e-17	Up
BLK	3.87301	0.847713	2.40333e-47	1.67249e-45	Up
FCRL5	3.87416	2.32504	4.01389e-39	1.96681e-37	Up
KRT5	3.90719	4.14908	5.43297e-20	1.22975e-18	Up
KRT23	3.91104	-0.962884	1.1042e-27	3.52349e-26	Up
SFTPA1	3.94216	6.78389	4.36118e-15	7.41004e-14	Up
RGS13	3.96432	-0.491796	6.83657e-43	3.87198e-41	Up
COX6A2	4.02248	-1.97271	5.79653e-18	1.16492e-16	Up
JCHAIN	4.07955	7.36411	4.33273e-53	4.26204e-51	Up
KRT6B	4.1371	1.0626	3.65151e-16	6.60757e-15	Up
CACNA1S	4.18144	-1.60741	1.53256e-22	3.95472e-21	Up
FCRL1	4.22272	-0.0728787	1.25013e-44	7.9012e-43	Up
CPA1	4.263	-1.45326	3.52961e-20	8.12991e-19	Up
MYPN	4.27252	-2.07222	2.48145e-19	5.35585e-18	Up
CD19	4.32096	1.50955	4.59239e-49	3.47296e-47	Up
ASB5	4.35467	-2.09306	7.97462e-16	1.4253e-14	Up
AMPD1	4.36404	-0.269444	6.31542e-44	3.77282e-42	Up
SFTPA2	4.50193	5.24256	3.5733e-23	9.40634e-22	Up
MYBPC1	4.58105	2.17007	1.13871e-33	4.55588e-32	Up
XIRP1	4.60249	1.45286	7.58688e-39	3.68993e-37	Up
FCRL2	4.62657	0.0966385	4.90531e-51	4.1404e-49	Up
TNFRSF17	4.64675	1.14449	3.32207e-57	4.39017e-55	Up
AICDA	4.64979	-1.517	1.72566e-39	8.71694e-38	Up
CXCL13	4.68828	3.40813	4.44228e-48	3.2288e-46	Up
FCRLA	4.71328	1.41375	2.65084e-54	2.8427e-52	Up
PAX5	4.83128	1.65215	2.3491e-45	1.50653e-43	Up
CR2	4.87968	3.50232	4.32854e-47	2.96494e-45	Up
MZB1	4.93764	4.6224	3.96707e-60	6.56978e-58	Up
AL139020.1	5.12702	0.994303	5.12808e-44	3.1205e-42	Up
AC136428.1	5.14769	-1.1916	3.545e-43	2.03418e-41	Up
FDCSP	5.19787	2.14885	2.57128e-21	6.24119e-20	Up
FCAMR	5.26113	-0.270258	1.23623e-40	6.54801e-39	Up
ACTN2	5.38982	1.46955	1.29218e-40	6.81674e-39	Up
SLN	5.39763	0.0811251	1.33375e-24	3.77573e-23	Up
SERPINA9	5.6221	-0.904093	3.8965e-34	1.57826e-32	Up
C10orf71	5.90628	-1.95213	3.13721e-19	6.71752e-18	Up
MYH1	5.94281	-0.867212	3.8177e-20	8.77803e-19	Up
ACTA1	6.09577	3.18153	4.16793e-49	3.17029e-47	Up
TRDN	6.22231	-0.454418	1.06545e-24	3.02369e-23	Up
SMYD1	6.31912	-1.78658	3.34362e-20	7.7424e-19	Up
LMOD2	7.37181	-0.170421	1.61144e-26	4.8802e-25	Up
PTH	7.4615	-0.998111	7.6874e-18	1.54019e-16	Up
CSRP3	7.53209	-0.582467	5.64263e-23	1.4735e-21	Up
PNLIP	7.54377	-1.60335	2.35091e-19	5.09221e-18	Up
MYH7	7.69554	2.81154	2.56891e-46	1.70604e-44	Up
NRAP	7.77621	1.49178	9.87426e-39	4.78463e-37	Up
MYL2	7.81963	1.08421	2.44921e-38	1.16945e-36	Up
XIRP2	8.85942	1.34961	6.43403e-29	2.14736e-27	Up
MYL1	9.07339	0.997954	1.01474e-21	2.52393e-20	Up
MYH2	9.53501	3.06488	7.32647e-23	1.90183e-21	Up

## Sheet: BRAF-StromalScore-DEGs
Gene	logFC	logCPM	PValue	FDR	Regulation
PTH	-4.91649	-0.998718	1.17e-08	1.05e-07	Down
TUNAR	-3.72298	-0.938552	2.89e-16	5.52e-15	Down
HOXC10	-2.96009	-0.482376	6.09e-11	6.97e-10	Down
ALB	-2.71297	0.607493	2.7e-25	1.39e-23	Down
GDF6	-2.67439	3.57262	2.51e-10	2.7e-09	Down
CNMD	-2.54137	2.86256	2.61e-11	3.07e-10	Down
APOA2	-2.51328	-1.83321	9.28e-09	8.44e-08	Down
SHH	-2.30697	-0.902986	3.56e-10	3.77e-09	Down
KIRREL3	-2.14162	0.182622	9.08e-10	9.33e-09	Down
DRGX	-1.95553	-1.6788	2.38e-07	1.78e-06	Down
DLX6	-1.90291	-0.464963	1.05e-13	1.58e-12	Down
TCN1	-1.81103	0.896465	5.36e-08	4.41e-07	Down
SOX3	-1.72013	-1.38913	0.00022748	0.000925697	Down
SFTPC	-1.53608	-0.614316	1.03e-07	8.16e-07	Down
CA9	-1.50449	-1.53601	5.34e-07	3.74e-06	Down
TGM4	-1.48883	-1.53439	3.16e-07	2.3e-06	Down
ORM1	-1.48029	-1.18105	1.89e-09	1.87e-08	Down
MSLN	-1.47008	2.52475	2.84e-07	2.09e-06	Down
BARX1	-1.45754	-0.151263	2.68e-07	1.98e-06	Down
TSLP	-1.35234	1.23883	2.75e-13	3.97e-12	Down
ERICH2	-1.29075	0.0297533	1.08e-11	1.32e-10	Down
HNF1B	-1.28477	0.423816	8.98e-06	5.05e-05	Down
GRIA2	-1.2709	-1.16055	7.46e-06	4.25e-05	Down
OBP2B	-1.1743	0.0393592	0.00667689	0.0177584	Down
SRRM4	-1.15848	-0.480538	0.000849999	0.00297182	Down
SYT13	-1.14484	3.4322	1.88e-09	1.86e-08	Down
HOXC8	-1.13085	-1.54642	0.000590104	0.00215893	Down
LY6G6C	-1.09078	2.11748	6.13e-09	5.68e-08	Down
ERFE	-1.08529	5.89994	8.09e-13	1.11e-11	Down
HORMAD1	-1.05794	-0.932495	8.7e-05	0.000388141	Down
THRSP	-1.04762	4.19105	2.59e-13	3.74e-12	Down
PRSS1	-1.02682	3.10913	0.0004204	0.00160119	Down
IGFN1	-1.01774	7.20716	0.000624657	0.00227074	Down
PSAT1	-1.01393	3.75186	1.22e-06	8.05e-06	Down
APOB	-1.00461	-1.86357	0.000210915	0.000862852	Down
GMNC	-1.00376	-1.4373	0.00722095	0.0189626	Down
UNC5A	1.00034	-1.67213	5.72e-10	5.99e-09	Up
PLAC9	1.00047	2.6322	1.44e-12	1.93e-11	Up
C12orf56	1.00351	0.0300025	2.88e-08	2.45e-07	Up
SPI1	1.00365	4.75424	8.47e-19	2.06e-17	Up
VGLL3	1.00374	2.42765	2.02e-08	1.75e-07	Up
TNXB	1.00392	4.45241	6.17e-21	1.87e-19	Up
CTSE	1.00657	5.60406	6.59e-07	4.53e-06	Up
VSIG4	1.00731	4.24504	9.29e-17	1.85e-15	Up
XCL1	1.00743	-0.425685	5.97e-08	4.88e-07	Up
MYOM3	1.00762	1.51128	1.99e-12	2.62e-11	Up
RASSF10	1.00825	-2.06157	1.79e-06	1.15e-05	Up
NEXN	1.00842	2.65643	2.47e-16	4.77e-15	Up
GAPT	1.00904	1.37905	1.62e-15	2.86e-14	Up
GSTM5	1.00939	0.885893	1.66e-08	1.45e-07	Up
CFP	1.00958	1.47331	2.39e-18	5.52e-17	Up
CD8A	1.0102	3.71031	2.2e-10	2.38e-09	Up
RTN1	1.01156	2.54105	1.06e-21	3.53e-20	Up
CDH23	1.01288	2.03012	2.35e-18	5.44e-17	Up
CD163	1.01619	5.32389	4.49e-16	8.35e-15	Up
CPNE7	1.01651	-0.401977	6.83e-09	6.31e-08	Up
FOLR2	1.01822	3.72908	1.69e-19	4.49e-18	Up
IL13RA2	1.01928	-0.253311	2.65e-09	2.55e-08	Up
CLEC4F	1.01939	-0.179208	1.56e-08	1.38e-07	Up
FHL2	1.02113	4.32245	6.33e-19	1.56e-17	Up
PLPP7	1.02183	0.144101	6.23e-25	3e-23	Up
CHAT	1.02292	-1.79986	0.0109035	0.0269305	Up
BICC1	1.02306	3.29215	3.4e-17	7.05e-16	Up
CD4	1.02347	5.85717	8.49e-28	6.17e-26	Up
ARHGEF6	1.02425	3.91576	4.8e-33	6.48e-31	Up
RADIL	1.02492	0.165593	8.61e-13	1.17e-11	Up
PRIMA1	1.02746	-0.753937	1.13e-06	7.45e-06	Up
TSPAN2	1.02762	1.57375	3.3e-19	8.43e-18	Up
KYNU	1.02935	2.17953	3.15e-19	8.12e-18	Up
HLA-DOA	1.03085	6.03432	2e-09	1.96e-08	Up
TTN	1.03188	4.4011	1.41e-08	1.25e-07	Up
HAVCR2	1.03212	3.64429	6.98e-21	2.1e-19	Up
MYBPH	1.03289	2.33319	3.69e-05	0.000179896	Up
RGS7BP	1.03654	-1.67501	5.69e-09	5.28e-08	Up
HS3ST2	1.0368	1.02974	1.54e-06	9.95e-06	Up
OLR1	1.03709	4.06796	5.62e-13	7.88e-12	Up
MARCO	1.03719	4.65256	7.87e-08	6.35e-07	Up
DUSP27	1.03767	-1.59581	1.26e-07	9.84e-07	Up
PCSK1	1.03776	-1.0273	2.96e-10	3.16e-09	Up
EDNRA	1.03878	4.35805	4.97e-26	2.75e-24	Up
HAND2	1.03895	-0.169589	6.45e-08	5.24e-07	Up
LY86	1.04003	2.72547	2.43e-20	6.92e-19	Up
GLIPR1	1.04015	4.04255	6.85e-37	1.44e-34	Up
SLC22A3	1.04111	1.40276	6.43e-13	8.93e-12	Up
TFPI	1.04255	3.64794	3.09e-30	3.21e-28	Up
RGS1	1.04391	5.73626	3.04e-13	4.35e-12	Up
PARP15	1.0448	1.69056	2.54e-10	2.73e-09	Up
CCR9	1.04818	-0.725776	6.18e-05	0.000287517	Up
NCF2	1.04841	4.23605	1.92e-17	4.11e-16	Up
CD68	1.04911	0.499045	2.96e-11	3.46e-10	Up
FCGR2A	1.04967	4.79733	1.64e-26	1e-24	Up
TFAP2A	1.05017	0.251989	6.46e-15	1.09e-13	Up
CARD11	1.05064	4.19296	4.11e-14	6.41e-13	Up
AGAP2	1.05068	2.29022	2.72e-21	8.55e-20	Up
MS4A4A	1.05197	3.28345	4.49e-19	1.13e-17	Up
CLDN11	1.05246	2.2248	1.8e-17	3.88e-16	Up
PTH1R	1.05314	0.138169	1.27e-12	1.7e-11	Up
FAM177B	1.0532	-1.4739	4.44e-12	5.65e-11	Up
SELPLG	1.05467	4.78146	2.91e-25	1.49e-23	Up
FCGR1A	1.05535	1.76979	9.43e-15	1.57e-13	Up
PTPN5	1.05562	0.179747	2.43e-12	3.18e-11	Up
CHRD	1.05657	1.91394	7.71e-27	4.89e-25	Up
SLC2A6	1.05769	2.07813	1.53e-23	6.38e-22	Up
MYL4	1.05789	4.48388	6.29e-08	5.12e-07	Up
CWH43	1.0579	1.41615	4.09e-06	2.44e-05	Up
PPFIA2	1.05857	-1.26793	2.53e-16	4.89e-15	Up
HS3ST3B1	1.05982	1.26275	1.3e-18	3.09e-17	Up
CLEC12A	1.06027	1.11531	1.01e-11	1.24e-10	Up
LY96	1.06038	2.29086	8.76e-20	2.36e-18	Up
LOXL1	1.06098	4.52792	1.45e-21	4.76e-20	Up
KCNA2	1.061	-1.7765	1.47e-06	9.51e-06	Up
RGS18	1.06198	0.79321	1.31e-19	3.49e-18	Up
RAB33A	1.06345	-0.343685	3.39e-20	9.54e-19	Up
PIF1	1.06377	-0.134796	4.25e-16	7.95e-15	Up
PLIN1	1.06479	0.368156	9.54e-08	7.58e-07	Up
HOXB3	1.06573	1.52742	3.45e-21	1.07e-19	Up
SLC24A4	1.0666	-0.639129	4.32e-20	1.2e-18	Up
GYPC	1.06846	3.80036	3.23e-28	2.56e-26	Up
VASH2	1.06917	0.685903	5.05e-18	1.14e-16	Up
TBX21	1.07019	0.371446	6.06e-12	7.61e-11	Up
NAT16	1.07049	0.0285973	0.000244904	0.000990442	Up
RCSD1	1.07072	3.81791	3.94e-26	2.24e-24	Up
PTHLH	1.07355	0.84447	1.18e-14	1.96e-13	Up
LCP1	1.07389	7.10939	4.29e-16	8.01e-15	Up
LAPTM5	1.07445	7.40893	2.57e-23	1.04e-21	Up
ARHGAP25	1.07468	3.49616	5.7e-25	2.77e-23	Up
MEOX2	1.07512	1.66147	1.12e-13	1.68e-12	Up
IL10RA	1.0759	4.54451	2.71e-21	8.55e-20	Up
ACKR4	1.07612	-0.64656	1.71e-16	3.35e-15	Up
ADAMTS14	1.07642	3.2756	9.56e-09	8.67e-08	Up
SLC1A3	1.07677	3.01289	1.93e-14	3.09e-13	Up
TLL2	1.07756	0.724518	6.59e-09	6.09e-08	Up
LINGO2	1.08087	-1.10733	5.77e-05	0.00026987	Up
FKBP11	1.08225	4.33597	2.66e-16	5.09e-15	Up
RET	1.08301	2.13903	1.83e-07	1.4e-06	Up
BIRC3	1.08308	5.29252	6.74e-13	9.31e-12	Up
COL4A6	1.08385	-0.206948	2.44e-09	2.37e-08	Up
NMUR2	1.08392	-1.01802	4.5e-07	3.19e-06	Up
GFI1	1.08699	0.702227	6.94e-16	1.27e-14	Up
ACTG2	1.08796	2.50722	4.84e-10	5.09e-09	Up
FASLG	1.08937	-0.0849474	1.43e-08	1.27e-07	Up
ANKRD33B	1.09014	1.22032	5.11e-19	1.28e-17	Up
S100A9	1.09044	3.99318	9.88e-12	1.21e-10	Up
HLA-DQB2	1.09137	5.90752	8.11e-11	9.19e-10	Up
KBTBD8	1.09231	1.22747	4.76e-23	1.89e-21	Up
FCER1A	1.09497	2.99824	1.96e-10	2.13e-09	Up
IPCEF1	1.09501	3.23519	2.22e-13	3.23e-12	Up
SPN	1.09633	3.98996	1.13e-19	3.03e-18	Up
C1QL2	1.09667	1.93296	0.000706274	0.00252464	Up
BRINP3	1.09678	-1.00142	5.87e-08	4.8e-07	Up
ANTXR2	1.09774	4.04831	4.17e-40	1.3e-37	Up
SERPINE1	1.099	6.07531	8.47e-11	9.59e-10	Up
CORO1A	1.09901	6.00442	4.3e-21	1.32e-19	Up
MMRN1	1.101	2.58093	1.88e-10	2.05e-09	Up
PRR5L	1.10216	2.82386	1.21e-24	5.64e-23	Up
STAC2	1.10267	-0.9	2.51e-07	1.86e-06	Up
LMCD1	1.10318	4.17365	2.72e-36	5.39e-34	Up
GPSM3	1.10334	4.33908	4.58e-26	2.57e-24	Up
TMEM200B	1.10424	0.52548	7.04e-27	4.49e-25	Up
TNFSF4	1.10544	2.2521	4.08e-12	5.21e-11	Up
FERMT3	1.1058	4.58142	2.16e-20	6.22e-19	Up
ACKR1	1.10622	4.11192	1.21e-14	1.98e-13	Up
FAM124A	1.10662	1.07911	3.34e-26	1.93e-24	Up
IL12RB2	1.10701	-1.25585	4.67e-13	6.61e-12	Up
AK5	1.10864	-0.591353	1.45e-14	2.36e-13	Up
LOXL2	1.10943	4.80186	1.05e-22	3.96e-21	Up
POU3F1	1.11001	-0.0926387	6.15e-07	4.25e-06	Up
ASB2	1.11002	1.15013	1.57e-15	2.78e-14	Up
CXorf21	1.11049	1.3896	1.52e-21	4.98e-20	Up
NPTX2	1.11147	1.61189	3.22e-10	3.42e-09	Up
PNLDC1	1.11177	-0.482525	0.00214149	0.00663949	Up
F10	1.11216	0.486126	6.5e-13	9.02e-12	Up
CXCR3	1.11216	2.2397	4.8e-13	6.79e-12	Up
FAM78A	1.11264	2.90498	9.46e-24	4.07e-22	Up
PSTPIP1	1.11408	2.35757	3.07e-15	5.31e-14	Up
COCH	1.1148	-0.454589	3.83e-16	7.21e-15	Up
SMTNL2	1.11507	-1.33891	2.19e-08	1.89e-07	Up
CEMIP	1.11525	4.18849	7e-08	5.67e-07	Up
TBX15	1.11543	1.07282	1.61e-18	3.79e-17	Up
CDHR1	1.11619	-0.51934	7.78e-09	7.13e-08	Up
PKDCC	1.1164	1.73415	1.06e-17	2.32e-16	Up
CCR5	1.11645	3.01357	7.98e-15	1.34e-13	Up
KRT17	1.11707	6.17198	0.000595811	0.00217737	Up
HOXB4	1.11726	0.371188	6.39e-24	2.76e-22	Up
FOXP3	1.11785	2.28957	3.72e-15	6.4e-14	Up
FMO3	1.11859	1.23617	6.43e-18	1.44e-16	Up
PYGM	1.11985	1.84923	4.84e-09	4.53e-08	Up
SLFN12L	1.12192	0.0422682	2.24e-15	3.91e-14	Up
THEMIS	1.12566	0.567921	2.93e-11	3.42e-10	Up
NOD2	1.1259	1.5811	1.73e-18	4.05e-17	Up
EAF2	1.12715	1.36723	5.88e-19	1.47e-17	Up
KEL	1.12765	-1.14127	3.26e-12	4.2e-11	Up
WSCD2	1.12798	2.57195	0.000148848	0.000631652	Up
SAMD3	1.12978	0.154916	3.62e-15	6.24e-14	Up
CD84	1.13013	3.70189	1.35e-17	2.93e-16	Up
DOK2	1.13139	3.18174	2.1e-20	6.05e-19	Up
CLNK	1.13286	-0.350966	2.33e-14	3.7e-13	Up
PXDN	1.13335	5.52644	1.44e-23	6.05e-22	Up
LST1	1.13483	3.71428	4.63e-20	1.28e-18	Up
SRPX	1.13504	3.14441	3.58e-25	1.77e-23	Up
MS4A6A	1.13576	4.95124	5.94e-30	5.93e-28	Up
PCDH19	1.13694	-0.252745	9.51e-14	1.44e-12	Up
HOXB2	1.13723	1.59897	5.65e-27	3.68e-25	Up
FFAR4	1.13762	0.610044	4.49e-17	9.18e-16	Up
TLR7	1.13769	1.85244	1.35e-18	3.22e-17	Up
AIF1	1.1395	4.39879	7.58e-26	4.06e-24	Up
NCF1	1.14216	1.57539	1.79e-12	2.37e-11	Up
ANKRD55	1.14334	-1.5068	1.32e-14	2.16e-13	Up
CCL22	1.14367	3.07529	1.11e-09	1.12e-08	Up
CXCR6	1.14372	2.36063	2.3e-13	3.34e-12	Up
MYOZ3	1.14533	-0.414423	2.01e-16	3.93e-15	Up
TIMD4	1.14614	0.361719	1.48e-10	1.64e-09	Up
PIK3R5	1.14796	3.06688	3.06e-24	1.36e-22	Up
TFEC	1.14847	2.23561	3.91e-17	8.05e-16	Up
FCRL6	1.1504	0.387745	2.44e-17	5.15e-16	Up
CXCR2	1.15073	-0.686016	7.13e-16	1.3e-14	Up
ARHGAP30	1.15111	4.67607	3.81e-27	2.55e-25	Up
ARHGAP15	1.15159	2.886	1.17e-33	1.69e-31	Up
FGF14	1.15181	0.113428	5e-19	1.26e-17	Up
PDZRN3	1.15212	2.53442	1.1e-14	1.83e-13	Up
CYBB	1.15286	5.5417	1.28e-20	3.79e-19	Up
COL7A1	1.15395	4.32968	1.54e-08	1.36e-07	Up
VMO1	1.154	0.591481	2.7e-18	6.24e-17	Up
ANK2	1.15503	3.34252	1.45e-18	3.43e-17	Up
MMP7	1.15524	5.08372	3.15e-05	0.000156512	Up
GPR65	1.15579	1.65964	1.56e-22	5.73e-21	Up
TAGLN	1.15687	6.95682	1.32e-29	1.24e-27	Up
CD86	1.15768	3.25091	1.01e-26	6.36e-25	Up
CYP19A1	1.15956	-0.929652	6.17e-07	4.25e-06	Up
PAPSS2	1.15966	3.55576	2.54e-24	1.14e-22	Up
TGFBI	1.15971	7.25268	2.29e-23	9.38e-22	Up
EDAR	1.16182	-2.05968	1.05e-05	5.81e-05	Up
KIAA1211	1.16189	0.198027	5.32e-11	6.11e-10	Up
FGL2	1.16231	4.86961	7.79e-32	9.26e-30	Up
CSF2RA	1.16348	2.93519	1.53e-29	1.41e-27	Up
FCGR2B	1.16412	2.80644	6.21e-20	1.7e-18	Up
GSG1L	1.16682	-0.742056	4.61e-07	3.26e-06	Up
CCL2	1.1672	4.36966	3.44e-17	7.13e-16	Up
BCAT1	1.1686	5.14137	2.41e-17	5.09e-16	Up
NR4A3	1.17036	4.35469	1.35e-06	8.82e-06	Up
ADAMTS4	1.17339	4.36757	1.3e-12	1.74e-11	Up
IVL	1.17563	3.46875	1.82e-06	1.16e-05	Up
HCLS1	1.1762	5.39738	5.72e-34	8.7e-32	Up
WDFY4	1.17856	3.9457	5.16e-24	2.26e-22	Up
PIK3CG	1.17979	2.22852	4.85e-20	1.34e-18	Up
FGD2	1.17984	3.03525	5.24e-24	2.28e-22	Up
FCGR3A	1.18119	5.44345	1.64e-19	4.35e-18	Up
RBM24	1.18158	-0.818546	1.17e-11	1.42e-10	Up
ADAMTS6	1.18209	0.407978	1.53e-21	5e-20	Up
ADAMTSL1	1.18524	2.61549	1.35e-21	4.45e-20	Up
RGS2	1.18685	4.34265	1.08e-15	1.93e-14	Up
TNFAIP3	1.18808	4.8787	1.35e-32	1.74e-30	Up
RNASE6	1.18832	3.27896	2.85e-27	1.95e-25	Up
GP1BA	1.18872	0.620803	1.87e-17	4.01e-16	Up
APBB1IP	1.1908	3.3048	7.56e-23	2.91e-21	Up
DMBT1	1.19098	0.29391	6.32e-06	3.66e-05	Up
ZNF804B	1.19103	-0.245626	0.00421346	0.0119602	Up
ARHGAP9	1.19106	3.3615	2.46e-19	6.46e-18	Up
GLT8D2	1.19162	3.37487	4.28e-19	1.08e-17	Up
S100A8	1.1936	2.50717	2.13e-12	2.8e-11	Up
IGF2	1.19556	5.34953	1.04e-12	1.4e-11	Up
HLA-DQA1	1.19632	7.49331	3.05e-16	5.83e-15	Up
PLEK	1.19791	4.51412	7.09e-19	1.74e-17	Up
SLC2A5	1.19913	1.3535	7.18e-12	8.91e-11	Up
GEM	1.20025	3.89274	5.4e-18	1.22e-16	Up
HSD11B1	1.2008	0.919344	3.94e-15	6.78e-14	Up
KLHL4	1.20378	-0.548613	1.51e-14	2.44e-13	Up
KCND3	1.20923	0.155693	5.93e-19	1.47e-17	Up
EGFL6	1.21187	0.692771	3.44e-11	4.01e-10	Up
EPHA3	1.21366	3.59987	3.72e-26	2.13e-24	Up
CHRNA3	1.2182	-1.81923	4.55e-14	7.04e-13	Up
PRKCB	1.22089	3.17101	1.43e-15	2.53e-14	Up
CCL4	1.22158	2.8332	3.71e-16	7e-15	Up
RRAD	1.22223	4.31301	2.04e-09	2e-08	Up
MRC1	1.22506	5.17463	3.39e-19	8.66e-18	Up
CXCL12	1.22527	6.02401	6.12e-25	2.96e-23	Up
CCL23	1.22613	-0.61199	4.54e-14	7.03e-13	Up
LYVE1	1.22825	2.21189	1.4e-14	2.29e-13	Up
CCL4L2	1.22845	1.513	3.03e-11	3.53e-10	Up
SLAMF8	1.22908	3.74989	1.26e-18	3.02e-17	Up
DOK3	1.2317	2.87281	8.8e-22	2.96e-20	Up
WAS	1.23232	3.42804	2.93e-25	1.49e-23	Up
LRMP	1.23266	3.01022	3.74e-18	8.55e-17	Up
ANK1	1.23278	0.272386	1.71e-20	5.03e-19	Up
HLA-DOB	1.23313	2.87888	1.69e-15	2.99e-14	Up
MMP1	1.23414	1.05548	1.84e-08	1.61e-07	Up
ECM2	1.23453	3.53468	1.79e-29	1.63e-27	Up
BIN2	1.23597	3.08634	1.85e-24	8.48e-23	Up
PTPN22	1.23948	2.01173	2.93e-21	9.19e-20	Up
ANKRD35	1.23953	0.104092	3.57e-28	2.8e-26	Up
CLECL1	1.24083	-0.362643	5.74e-17	1.17e-15	Up
ADD2	1.24104	0.929205	2.37e-25	1.22e-23	Up
SLITRK5	1.24167	0.467018	9.01e-10	9.27e-09	Up
CD207	1.24197	3.52989	3.7e-08	3.09e-07	Up
GPR1	1.24365	-0.348295	1.18e-07	9.27e-07	Up
JAML	1.24391	4.11823	2.13e-22	7.64e-21	Up
ENPP6	1.2444	-1.8113	6.06e-14	9.23e-13	Up
CXCR4	1.24483	5.74417	1.34e-26	8.26e-25	Up
TNFRSF19	1.24857	2.63234	8.91e-22	2.99e-20	Up
C1QC	1.25369	6.28612	1.62e-22	5.95e-21	Up
C1QA	1.2538	6.6563	1.07e-22	4.01e-21	Up
MMP19	1.25609	2.84698	1.72e-25	8.97e-24	Up
TNFSF13B	1.257	2.75792	1.89e-24	8.64e-23	Up
LPAR3	1.25707	-0.439966	6.32e-10	6.58e-09	Up
AKR1C2	1.26113	0.336433	1.64e-13	2.41e-12	Up
F13A1	1.26177	4.99676	2.7e-30	2.82e-28	Up
TRABD2B	1.26327	1.71461	2.83e-20	8.03e-19	Up
PAPPA2	1.2633	0.0117777	2.58e-12	3.36e-11	Up
KIF21B	1.26527	2.36134	6.7e-25	3.21e-23	Up
RBP4	1.26721	1.03623	9.37e-11	1.05e-09	Up
TLR6	1.26763	1.30783	2.67e-26	1.58e-24	Up
SDS	1.268	1.4519	2.27e-14	3.61e-13	Up
ACOT12	1.26835	-1.07846	1.27e-05	6.89e-05	Up
ACSL6	1.26871	-0.707281	5.98e-14	9.13e-13	Up
NTS	1.26981	-0.606515	7.74e-05	0.000351829	Up
HOXA5	1.26986	-1.11866	5.92e-16	1.09e-14	Up
TDO2	1.27177	0.930146	2.72e-11	3.19e-10	Up
ARSE	1.2789	0.134101	1.12e-13	1.68e-12	Up
CRISPLD2	1.27972	5.19309	1.81e-28	1.5e-26	Up
S100A2	1.27985	5.89343	8e-10	8.27e-09	Up
FAM163A	1.2812	-1.40674	1.52e-09	1.52e-08	Up
CD200R1	1.28153	0.699405	1.25e-26	7.75e-25	Up
GJB2	1.28218	3.15993	2.16e-16	4.19e-15	Up
GALNT8	1.28287	-1.95487	1.35e-18	3.21e-17	Up
GPR171	1.28345	0.375687	3.94e-16	7.4e-15	Up
FMO1	1.28395	-0.290326	2.99e-12	3.87e-11	Up
LRRC17	1.28443	2.89125	1.61e-21	5.22e-20	Up
CD69	1.28501	2.90506	1.1e-18	2.66e-17	Up
SLC18A2	1.28771	-0.634164	1.12e-10	1.25e-09	Up
SEMA3D	1.28975	2.81235	2.69e-06	1.67e-05	Up
IL2RA	1.29094	2.0424	2.66e-23	1.07e-21	Up
DUSP26	1.2918	-0.654365	1.06e-11	1.3e-10	Up
NIPAL4	1.29231	1.03716	1.45e-11	1.74e-10	Up
C2	1.2933	3.62482	6.23e-20	1.71e-18	Up
FOXF2	1.29449	0.583778	1.66e-14	2.67e-13	Up
RASSF6	1.29501	1.46161	4.15e-14	6.45e-13	Up
SH2D2A	1.29681	1.36282	6.65e-19	1.64e-17	Up
GAL3ST4	1.29738	2.61168	3.04e-32	3.78e-30	Up
FEZ1	1.29776	2.03074	2.69e-39	7.63e-37	Up
MPEG1	1.30048	4.47366	1.07e-33	1.57e-31	Up
UTS2	1.30078	-1.44679	9.75e-07	6.5e-06	Up
CD53	1.30135	5.1951	1.09e-24	5.13e-23	Up
JAKMIP1	1.30262	-0.119145	3.86e-16	7.27e-15	Up
LYZ	1.30748	7.27249	1.61e-14	2.6e-13	Up
TNFAIP8L3	1.30817	1.31701	9.33e-29	7.98e-27	Up
SEMA7A	1.30836	3.13055	4.6e-28	3.54e-26	Up
CERKL	1.31073	2.76964	5.94e-23	2.35e-21	Up
BGN	1.31139	8.69073	7.31e-32	8.77e-30	Up
SCML4	1.31252	0.111695	1.91e-14	3.07e-13	Up
SCG2	1.31347	0.951137	7.16e-12	8.89e-11	Up
CCL24	1.3144	-1.2649	4.82e-08	3.99e-07	Up
NCKAP1L	1.31447	4.71124	4.8e-29	4.16e-27	Up
TAGAP	1.3145	2.96572	4.03e-25	1.97e-23	Up
ADRB3	1.3157	-1.64846	1.54e-10	1.69e-09	Up
FCN1	1.31646	2.90667	1.38e-12	1.85e-11	Up
CDH11	1.31927	6.02284	2.57e-16	4.95e-15	Up
CXCL1	1.32041	0.551453	2.01e-10	2.18e-09	Up
OSR1	1.32171	0.362073	5.47e-13	7.69e-12	Up
LCK	1.32217	3.30553	2.94e-21	9.19e-20	Up
SPON1	1.32439	4.24148	6.94e-09	6.4e-08	Up
SUGCT	1.32471	2.52645	4.7e-18	1.07e-16	Up
GZMA	1.32683	2.53362	5.75e-15	9.78e-14	Up
RASGRP2	1.3269	2.57796	9.73e-24	4.16e-22	Up
GPR87	1.32745	0.309326	3.25e-07	2.36e-06	Up
STMN2	1.3275	1.72443	6.21e-10	6.48e-09	Up
PPEF1	1.32771	-0.102703	3.15e-17	6.57e-16	Up
BATF	1.3282	1.74986	3.52e-16	6.68e-15	Up
CD2	1.32995	3.74947	6.18e-17	1.25e-15	Up
MMP2	1.33035	7.41948	1.04e-28	8.82e-27	Up
FABP4	1.33081	2.69348	6.23e-07	4.29e-06	Up
PRDM8	1.33179	0.0155928	2.61e-24	1.17e-22	Up
BHLHA15	1.33343	-1.12636	3.84e-09	3.64e-08	Up
PID1	1.33372	1.12128	1.44e-21	4.76e-20	Up
C1QB	1.33414	6.65234	4.88e-22	1.67e-20	Up
ZAP70	1.33512	2.49957	1.31e-16	2.59e-15	Up
CCL5	1.33599	4.94284	1.47e-15	2.6e-14	Up
EVI2A	1.34254	2.85704	1.37e-31	1.6e-29	Up
MAB21L1	1.34278	-1.61644	1.72e-20	5.03e-19	Up
ARL4C	1.34583	4.51361	2.94e-27	1.99e-25	Up
STEAP1	1.34983	0.827245	1.1e-11	1.33e-10	Up
CHST6	1.35437	0.911445	3.84e-17	7.92e-16	Up
L1TD1	1.3552	-1.80074	1.42e-13	2.11e-12	Up
CAPN6	1.35899	1.55463	1.18e-09	1.19e-08	Up
TLR8	1.36145	1.30305	1.84e-21	5.94e-20	Up
TNF	1.36173	0.0254613	3.32e-12	4.28e-11	Up
HOXA3	1.36256	0.0864607	2.64e-30	2.79e-28	Up
IL5RA	1.36472	-1.86902	1.84e-09	1.82e-08	Up
ENOX1	1.3657	-0.0481699	3.92e-33	5.4e-31	Up
MEOX1	1.3664	1.15532	5.35e-22	1.83e-20	Up
IL32	1.37073	4.79048	1.84e-22	6.72e-21	Up
CD6	1.37093	2.96921	6.99e-20	1.9e-18	Up
MASP1	1.37122	-0.770187	3.73e-09	3.55e-08	Up
SOSTDC1	1.37175	-0.769981	1.42e-07	1.11e-06	Up
TNFSF11	1.37279	0.745317	1.32e-12	1.76e-11	Up
WNT11	1.37311	0.518777	9.59e-15	1.59e-13	Up
SPRR1B	1.37397	0.0575057	8.79e-05	0.000391641	Up
ST8SIA1	1.37547	1.4028	1.2e-17	2.62e-16	Up
CCR6	1.37581	-1.94203	1.41e-14	2.3e-13	Up
BTK	1.37667	2.9479	4.96e-28	3.75e-26	Up
OLFML1	1.37676	2.72601	3.48e-39	9.3e-37	Up
BCL11B	1.37818	1.98566	5.78e-22	1.97e-20	Up
FCER1G	1.3788	5.13932	2e-21	6.43e-20	Up
CMKLR1	1.37915	3.88735	7.95e-47	4.95e-44	Up
CALB2	1.38118	0.397208	9.34e-08	7.43e-07	Up
CSTA	1.38154	1.73002	4.86e-21	1.49e-19	Up
PKHD1L1	1.38179	4.17027	7.47e-06	4.25e-05	Up
PDE3B	1.38181	1.21295	3.22e-26	1.88e-24	Up
IDO1	1.38315	2.83221	2.17e-12	2.84e-11	Up
PIM2	1.38363	5.21155	3.63e-19	9.24e-18	Up
CREB3L1	1.38414	3.35021	4.35e-16	8.11e-15	Up
CTRC	1.38538	-1.71942	6.86e-09	6.33e-08	Up
MRGPRF	1.3878	1.41455	1.83e-25	9.52e-24	Up
LSP1	1.38824	5.42295	3.9e-29	3.43e-27	Up
CD247	1.38855	2.41619	1.9e-20	5.55e-19	Up
B4GALNT1	1.38926	0.792756	8e-23	3.06e-21	Up
FBLN2	1.38941	6.01316	5.67e-44	2.75e-41	Up
HGF	1.39182	1.8618	5.18e-37	1.13e-34	Up
CAMK4	1.3919	1.19735	1.04e-26	6.57e-25	Up
HECW1	1.39484	-1.22483	1.72e-13	2.51e-12	Up
ZMAT4	1.39881	0.694925	3.42e-05	0.000168707	Up
FYB1	1.40825	4.03034	3.57e-25	1.77e-23	Up
CD3G	1.40858	1.83231	8.57e-18	1.9e-16	Up
AQP3	1.4095	2.61437	8.93e-25	4.23e-23	Up
CLEC10A	1.40973	2.55467	3.16e-22	1.11e-20	Up
ITGAD	1.41335	-1.13127	2.81e-10	3.01e-09	Up
ANGPTL5	1.41522	-1.83447	8.9e-15	1.49e-13	Up
TMEM156	1.41628	0.760281	1.2e-18	2.88e-17	Up
BCL2L14	1.41692	-1.69147	1.7e-17	3.67e-16	Up
GZMB	1.42118	1.34333	7.07e-17	1.42e-15	Up
SASH3	1.42143	3.96131	1.49e-25	7.8e-24	Up
CCR8	1.42168	-0.934536	4.96e-13	7e-12	Up
SCIMP	1.4218	1.8689	1.07e-27	7.55e-26	Up
ITGA11	1.42214	3.81414	3.61e-18	8.28e-17	Up
SNX20	1.42663	2.89846	3.37e-25	1.68e-23	Up
SMOC2	1.42667	4.99845	4.75e-21	1.46e-19	Up
NLRP6	1.42699	-2.06568	4.32e-13	6.13e-12	Up
TNFSF8	1.42786	0.985703	1.06e-22	4e-21	Up
IDO2	1.42787	-1.9392	1.19e-14	1.96e-13	Up
HTRA3	1.43024	4.4798	1.69e-18	3.97e-17	Up
ABCD2	1.43031	-0.159625	2.04e-20	5.9e-19	Up
FER1L6	1.43191	-1.69165	2.79e-07	2.06e-06	Up
HDC	1.43221	-1.6609	5.09e-14	7.83e-13	Up
CALHM6	1.43268	1.82557	1.1e-20	3.26e-19	Up
TMEM45A	1.43293	2.67538	2.13e-31	2.44e-29	Up
FCMR	1.43622	3.0379	6.69e-23	2.59e-21	Up
DAPP1	1.43663	2.27267	5.98e-20	1.64e-18	Up
TNIP3	1.43999	-1.46108	4.15e-16	7.77e-15	Up
ITGAL	1.44017	4.2456	6.34e-23	2.48e-21	Up
EVI2B	1.4404	3.97564	5.98e-26	3.24e-24	Up
TREML2	1.44229	-0.688371	1.98e-17	4.23e-16	Up
TWIST2	1.44839	0.142368	2.97e-15	5.15e-14	Up
HP	1.4492	0.512156	8.05e-08	6.48e-07	Up
ELN	1.44992	5.29879	4.07e-31	4.51e-29	Up
DOCK2	1.45152	4.16915	1.42e-32	1.8e-30	Up
VNN2	1.45243	0.759338	7.03e-18	1.57e-16	Up
HOXA1	1.4526	-1.9173	3.01e-28	2.4e-26	Up
AOAH	1.45343	2.18315	7.57e-28	5.59e-26	Up
CRTAM	1.45539	0.491993	7.02e-21	2.11e-19	Up
HRH2	1.45616	-1.17487	1.46e-26	8.95e-25	Up
CD1A	1.45673	3.40855	2.44e-09	2.37e-08	Up
CD80	1.45772	0.325547	6.37e-23	2.48e-21	Up
AEBP1	1.46261	7.85057	3.67e-37	8.29e-35	Up
LAG3	1.46462	2.07241	6.86e-16	1.26e-14	Up
SLC1A2	1.46933	-0.485539	7.44e-18	1.66e-16	Up
ADAMTS12	1.46963	2.87648	2.61e-22	9.3e-21	Up
AMPH	1.47133	0.012455	1.14e-23	4.85e-22	Up
CPXM2	1.47172	3.79729	1.21e-41	4.81e-39	Up
SIX2	1.47186	-1.20209	9.99e-17	1.99e-15	Up
DPP6	1.47322	2.49703	2.64e-07	1.96e-06	Up
SNAI2	1.47366	2.91717	1.8e-35	3.26e-33	Up
TESPA1	1.47525	1.47433	1.68e-24	7.75e-23	Up
LTA	1.47549	-0.165306	6.42e-15	1.09e-13	Up
CD163L1	1.47637	0.889362	1.26e-28	1.05e-26	Up
GSC	1.47702	-1.31874	2.55e-19	6.66e-18	Up
CD3E	1.47889	4.01832	2.94e-20	8.34e-19	Up
NSG2	1.4796	-1.86629	8.99e-07	6.04e-06	Up
GRIA3	1.48311	1.01118	3.69e-07	2.64e-06	Up
IL2RG	1.48321	4.72641	2.34e-21	7.44e-20	Up
ITGA4	1.48427	3.29781	1.48e-25	7.78e-24	Up
SIX1	1.48487	1.29496	9.89e-25	4.67e-23	Up
IL22RA2	1.48753	-0.50961	1.92e-08	1.67e-07	Up
SLCO5A1	1.48965	-0.40725	5.61e-13	7.87e-12	Up
LAMB4	1.49241	-1.26632	4.82e-11	5.55e-10	Up
SLC19A3	1.49309	-0.766756	5.81e-12	7.31e-11	Up
CD27	1.4949	3.10034	2.25e-18	5.22e-17	Up
TRAF3IP3	1.49578	2.62603	1.14e-22	4.28e-21	Up
MYLK3	1.49699	-1.71258	9.9e-13	1.34e-11	Up
RFLNA	1.49747	0.629081	8.32e-30	8.12e-28	Up
SPON2	1.49823	3.31733	2.54e-31	2.86e-29	Up
HLA-DQA2	1.49902	5.65165	7.79e-13	1.07e-11	Up
BFSP2	1.50016	-1.90321	3.86e-12	4.95e-11	Up
CD1C	1.50306	2.66194	3.75e-17	7.74e-16	Up
CXCL5	1.50485	1.01853	2.11e-09	2.07e-08	Up
PLEKHS1	1.50558	-0.871811	1.02e-09	1.04e-08	Up
CD5	1.50654	2.58631	4.12e-22	1.42e-20	Up
CD40LG	1.50788	0.280633	4.97e-16	9.22e-15	Up
CD3D	1.50869	2.52789	8.98e-18	1.98e-16	Up
PTPN7	1.50947	3.2371	2.71e-22	9.65e-21	Up
CTSG	1.5139	-0.852043	7.01e-12	8.74e-11	Up
MRAP2	1.51487	-1.87757	2.77e-17	5.81e-16	Up
CCL17	1.5169	2.95333	6.12e-10	6.39e-09	Up
GBP5	1.52295	3.54844	3.26e-17	6.76e-16	Up
GPA33	1.52326	-0.611855	2.92e-17	6.11e-16	Up
PRRX2	1.5248	1.95717	1.7e-29	1.55e-27	Up
NLGN4X	1.52787	0.960476	1.14e-30	1.24e-28	Up
HAS2	1.53302	1.96423	6.4e-17	1.29e-15	Up
CD1E	1.53467	2.396	4.01e-16	7.51e-15	Up
CXCL10	1.53583	3.52913	1.45e-13	2.15e-12	Up
ATP2A1	1.53791	1.38415	1.21e-13	1.8e-12	Up
IL16	1.53981	3.91035	8.3e-35	1.39e-32	Up
CYTIP	1.53982	3.48368	6.04e-28	4.51e-26	Up
IBSP	1.54089	-0.142313	2.29e-09	2.23e-08	Up
SGCG	1.54267	-2.10575	2.48e-11	2.93e-10	Up
NOS1	1.54289	-1.54786	2.03e-15	3.56e-14	Up
EYA1	1.54336	-1.93504	1.94e-14	3.11e-13	Up
LAMA2	1.54645	3.47739	2.79e-28	2.24e-26	Up
TSPAN8	1.54719	-0.565619	1.67e-12	2.22e-11	Up
APOD	1.54875	4.92408	1.07e-18	2.59e-17	Up
DDIT4L	1.5522	-0.190393	9.49e-24	4.07e-22	Up
RSPO3	1.55333	0.591407	2.18e-30	2.34e-28	Up
CD28	1.55525	1.45006	2.07e-23	8.52e-22	Up
HMCN1	1.55691	3.8151	4.55e-28	3.52e-26	Up
IKZF1	1.55858	3.65332	9.81e-29	8.33e-27	Up
GFPT2	1.55866	3.15376	3.9e-26	2.23e-24	Up
TPO	1.55894	8.38799	7.06e-09	6.5e-08	Up
SHOX2	1.5604	0.0833682	7.12e-23	2.75e-21	Up
KCNA3	1.56223	0.0914708	2.87e-18	6.62e-17	Up
NTNG1	1.564	-1.61375	1.34e-14	2.18e-13	Up
JAKMIP2	1.56762	-0.673977	3.66e-22	1.28e-20	Up
NDNF	1.56839	-0.133911	7.48e-20	2.03e-18	Up
NINJ2	1.56852	1.19579	6.26e-47	4.1e-44	Up
TMEM158	1.569	0.602132	4.73e-26	2.63e-24	Up
IL1A	1.56927	-1.04762	8.86e-17	1.77e-15	Up
RARRES1	1.56953	2.47155	7.76e-33	1.03e-30	Up
P2RX1	1.56954	0.495357	1.27e-17	2.77e-16	Up
CD48	1.56955	3.53437	3.14e-25	1.59e-23	Up
CTSK	1.57088	5.58706	4.72e-33	6.43e-31	Up
RORB	1.57121	0.31552	9.58e-22	3.19e-20	Up
BMP8A	1.57343	1.17566	8.77e-13	1.2e-11	Up
TSPAN11	1.5737	2.53581	6.19e-27	4.01e-25	Up
SIT1	1.57444	1.27965	6.73e-19	1.66e-17	Up
ERMN	1.57496	-1.24086	3.53e-20	9.89e-19	Up
ART4	1.57715	0.634929	1.23e-16	2.43e-15	Up
RUNX3	1.57734	3.11656	4.79e-28	3.64e-26	Up
KLHL6	1.57995	3.15018	1.39e-27	9.75e-26	Up
C1QTNF7	1.58077	1.38903	8.7e-21	2.6e-19	Up
ITK	1.58135	2.29553	2.76e-22	9.77e-21	Up
NAV3	1.58256	0.537944	4.12e-35	7.39e-33	Up
CCR4	1.58318	1.13368	9.06e-20	2.43e-18	Up
IL21R	1.58706	2.31138	9.47e-28	6.8e-26	Up
PCOLCE	1.58821	5.7001	2.09e-41	7.82e-39	Up
FMO2	1.58975	2.01171	6.25e-19	1.55e-17	Up
PTPRZ1	1.59053	-1.33229	1.32e-14	2.16e-13	Up
NCR3	1.59067	-0.578883	2.23e-17	4.74e-16	Up
PTPRC	1.5927	5.40719	2.55e-28	2.09e-26	Up
IGF1	1.59315	0.778463	1.09e-26	6.82e-25	Up
EPHA5	1.59585	-1.15508	2.49e-10	2.68e-09	Up
DPEP1	1.59866	0.0287744	1.26e-18	3.02e-17	Up
ROBO2	1.61021	-0.569086	2.09e-21	6.7e-20	Up
C16orf54	1.6103	1.72177	1.92e-23	7.9e-22	Up
LTB	1.61286	3.89736	2.62e-17	5.51e-16	Up
COL22A1	1.61332	1.15956	3.87e-22	1.34e-20	Up
HTR7	1.61616	-1.03287	3.55e-27	2.4e-25	Up
PDPN	1.61776	2.52262	1.72e-23	7.13e-22	Up
CXCL11	1.61918	2.08703	4.74e-12	6.01e-11	Up
TBX18	1.61975	0.537379	4.63e-28	3.54e-26	Up
COL24A1	1.62151	-0.110054	6.9e-32	8.35e-30	Up
SLAMF1	1.62542	1.67344	1.99e-24	9.02e-23	Up
GLI1	1.62628	-0.60728	3.46e-21	1.07e-19	Up
CTLA4	1.62912	1.23546	2.75e-20	7.82e-19	Up
TOX	1.63371	1.92943	6.84e-27	4.39e-25	Up
IL7R	1.63462	4.15067	2.69e-23	1.08e-21	Up
PYHIN1	1.63516	0.724662	1.81e-22	6.6e-21	Up
CAMK2A	1.63609	-1.72945	4.08e-12	5.22e-11	Up
IRF8	1.64072	3.7972	3.5e-33	4.87e-31	Up
PDGFRA	1.64174	3.669	1.31e-24	6.09e-23	Up
IL10	1.64248	-0.991325	3.42e-29	3.02e-27	Up
PDCD1	1.64274	1.69374	1.25e-17	2.72e-16	Up
ITGBL1	1.64372	3.3537	3.8e-21	1.17e-19	Up
INHBA	1.64394	4.67015	4.53e-24	2e-22	Up
TNFRSF9	1.65452	1.56146	7.78e-22	2.62e-20	Up
SRPX2	1.66354	2.59138	1.65e-21	5.34e-20	Up
IGSF10	1.66449	0.169779	3.55e-20	9.93e-19	Up
IFNG	1.67564	-1.22111	1.92e-11	2.3e-10	Up
ANXA8L1	1.67641	-0.385472	1.12e-09	1.13e-08	Up
VCAM1	1.67651	4.33623	2.28e-47	1.86e-44	Up
LRP1B	1.67809	1.1824	9.09e-10	9.33e-09	Up
MFAP4	1.68484	4.50215	1.09e-20	3.24e-19	Up
OLFML2B	1.68643	4.88933	7.1e-57	3.09e-53	Up
HTR3A	1.68709	-0.769555	3.23e-08	2.73e-07	Up
THBS1	1.69075	7.23189	2.01e-29	1.82e-27	Up
SP140	1.69095	1.9634	5.84e-25	2.83e-23	Up
RHOH	1.69217	2.38791	1.97e-26	1.2e-24	Up
ADAMTS16	1.69297	0.0119661	3.39e-22	1.19e-20	Up
TIGIT	1.69312	2.56964	3.84e-22	1.34e-20	Up
TGFB3	1.69332	4.70763	1.12e-46	6.67e-44	Up
CGREF1	1.69519	-0.172245	1.56e-34	2.5e-32	Up
CDH16	1.70104	2.93448	1.36e-10	1.5e-09	Up
PDLIM3	1.708	3.84334	4.09e-37	9.07e-35	Up
TNFAIP6	1.70933	1.44462	2.11e-33	3e-31	Up
GPR182	1.71206	-1.61684	1.47e-18	3.47e-17	Up
UNC45B	1.71373	-1.76592	3.47e-14	5.42e-13	Up
MS4A2	1.71429	-0.765502	1.48e-18	3.49e-17	Up
CDK15	1.72258	-1.9909	1.23e-21	4.08e-20	Up
GPR174	1.72905	-0.64536	5.6e-16	1.04e-14	Up
MATN3	1.73139	1.65478	5.4e-27	3.55e-25	Up
CHRNA1	1.73162	-0.702746	1.57e-13	2.31e-12	Up
TBX5	1.73315	-1.64749	4.47e-11	5.17e-10	Up
MEGF10	1.73562	-0.194268	8.21e-14	1.24e-12	Up
C1QTNF3	1.73606	1.96278	5.89e-26	3.21e-24	Up
ARSI	1.7366	1.49483	2.44e-17	5.15e-16	Up
LSAMP	1.74182	1.80185	6.28e-23	2.46e-21	Up
EMILIN1	1.74195	5.0637	4.25e-48	5.56e-45	Up
EXOC3L4	1.74575	-0.917014	2.68e-21	8.48e-20	Up
PCSK9	1.76054	-1.76147	1.46e-14	2.37e-13	Up
L1CAM	1.76668	2.39487	6.85e-16	1.25e-14	Up
ADAMDEC1	1.76721	1.70097	2.93e-14	4.62e-13	Up
ADAM19	1.76739	3.60716	2.5e-41	9.1e-39	Up
C3orf80	1.77007	0.528994	2.28e-33	3.21e-31	Up
CARMIL2	1.77511	1.58475	2.24e-23	9.18e-22	Up
SELE	1.77825	3.67934	3.61e-20	1e-18	Up
ICOS	1.77826	0.776702	5.52e-24	2.39e-22	Up
CCR7	1.78705	2.32608	4.6e-27	3.06e-25	Up
ALDH1L2	1.79173	2.34679	2.91e-39	7.93e-37	Up
LRRC55	1.79412	-0.129115	6.57e-21	1.99e-19	Up
CD1B	1.79472	0.190561	6.67e-16	1.23e-14	Up
EN1	1.79758	-1.28567	2.45e-23	9.94e-22	Up
NPPC	1.80237	-1.26947	3.26e-14	5.11e-13	Up
C1R	1.80435	6.77398	4.65e-42	1.96e-39	Up
ANKRD2	1.80505	-1.5681	1.05e-12	1.41e-11	Up
TRIM72	1.80855	-1.75831	6.98e-16	1.27e-14	Up
EMX2	1.81332	-1.62595	2.52e-19	6.62e-18	Up
CYP27C1	1.81504	-1.66951	4.82e-15	8.22e-14	Up
TPSAB1	1.8223	1.36152	5.27e-20	1.45e-18	Up
MSC	1.82234	1.54294	2.37e-39	6.88e-37	Up
SLAMF6	1.8236	2.28142	2.01e-22	7.25e-21	Up
ADAM23	1.82361	0.276519	5.69e-32	6.96e-30	Up
SCRG1	1.82871	-1.37605	4.52e-30	4.58e-28	Up
TPSB2	1.82951	1.73471	1.2e-17	2.62e-16	Up
GPC3	1.83546	1.17152	2.33e-20	6.68e-19	Up
GPR18	1.83759	-0.243753	3.28e-22	1.15e-20	Up
SEMA3C	1.84117	3.54976	8.43e-34	1.25e-31	Up
PRELP	1.84812	5.22319	4.85e-35	8.57e-33	Up
NTRK1	1.85016	-1.91349	1.21e-25	6.42e-24	Up
CD38	1.86249	2.26141	1.87e-20	5.46e-19	Up
RUFY4	1.86424	-1.05191	1.44e-18	3.4e-17	Up
CD180	1.86647	2.36906	2.44e-30	2.59e-28	Up
TWIST1	1.87293	1.64792	9.38e-35	1.55e-32	Up
CPA3	1.87356	1.61897	1.96e-20	5.68e-19	Up
MT1G	1.87458	5.80877	2.08e-09	2.04e-08	Up
WIF1	1.88343	-1.43611	1.73e-06	1.11e-05	Up
NNMT	1.88598	4.89261	7.67e-41	2.57e-38	Up
TCAP	1.89391	1.7846	1.12e-19	2.99e-18	Up
SLAMF7	1.89536	4.08142	1.07e-17	2.35e-16	Up
C7	1.89996	5.89274	1.22e-19	3.24e-18	Up
PI15	1.90004	0.0178292	5.11e-18	1.15e-16	Up
TTC24	1.90637	-2.0326	5.28e-15	8.99e-14	Up
FST	1.90642	1.1653	7.3e-26	3.93e-24	Up
SH2D1A	1.90672	1.14917	4.42e-26	2.5e-24	Up
EOMES	1.91186	0.659898	2.3e-21	7.33e-20	Up
CLSTN2	1.9146	1.5559	7.13e-36	1.37e-33	Up
XG	1.92105	-0.016666	2.83e-26	1.67e-24	Up
RGS8	1.92347	0.704335	3.93e-12	5.04e-11	Up
SLC1A7	1.92489	-1.15834	8.06e-29	6.93e-27	Up
GDF10	1.92907	0.461932	3.51e-16	6.67e-15	Up
FLNC	1.93791	2.97111	1.38e-29	1.29e-27	Up
SST	1.95405	-0.278489	1.73e-05	9.16e-05	Up
GDNF	1.95422	-1.48888	7.69e-14	1.17e-12	Up
LY9	1.95615	1.52152	2.35e-23	9.56e-22	Up
CYP26A1	1.96008	-0.475632	9.66e-15	1.6e-13	Up
FLT3	1.9783	-0.13155	1.49e-29	1.38e-27	Up
FAT3	1.98256	-1.38539	6.08e-22	2.07e-20	Up
TUBB2B	1.9839	-0.409822	1.18e-29	1.12e-27	Up
CXCL9	1.99546	5.81261	2.03e-16	3.97e-15	Up
SV2B	1.9991	-0.562673	8.03e-30	7.9e-28	Up
POU2AF1	2.00214	3.77105	8.61e-19	2.09e-17	Up
ZFHX4	2.00468	0.678774	9.61e-28	6.83e-26	Up
CADPS	2.00963	-1.18443	2.67e-23	1.07e-21	Up
PLA2G2A	2.0113	2.96386	1.09e-10	1.21e-09	Up
AOX1	2.02001	1.77929	8.81e-23	3.36e-21	Up
MT1H	2.02574	2.43046	1.56e-10	1.71e-09	Up
NKD2	2.02995	1.58944	7.54e-30	7.48e-28	Up
FAM180A	2.04447	-0.106294	1.12e-37	2.7e-35	Up
FSTL4	2.0446	2.42835	1.58e-21	5.13e-20	Up
GTSF1	2.04769	-1.01674	2.18e-24	9.82e-23	Up
P2RY10	2.05286	0.617073	8.31e-28	6.09e-26	Up
SERPINF1	2.0582	5.91199	2.62e-66	3.42e-62	Up
SLC2A12	2.05864	-1.06367	1.96e-19	5.16e-18	Up
XCR1	2.05875	0.272195	1.32e-22	4.9e-21	Up
FRMPD4	2.05985	-1.5282	5.79e-08	4.74e-07	Up
SVEP1	2.06088	2.81755	2.84e-42	1.24e-39	Up
SAA2	2.06237	0.477178	3.01e-10	3.21e-09	Up
ZNF469	2.06254	2.47594	1.12e-39	3.41e-37	Up
PRG4	2.06272	0.256454	2.82e-24	1.26e-22	Up
PRRX1	2.06316	5.34468	3.72e-56	1.22e-52	Up
ANXA8	2.0632	0.218864	2.71e-08	2.31e-07	Up
CORIN	2.06522	0.988719	1.29e-36	2.68e-34	Up
FAM92B	2.06788	-1.89023	2.91e-10	3.11e-09	Up
TLR10	2.07113	1.20018	2.87e-27	1.95e-25	Up
ODAM	2.07253	-1.55932	4.75e-07	3.36e-06	Up
BTLA	2.07655	0.422735	8.76e-28	6.33e-26	Up
FAP	2.08088	3.72047	7.05e-35	1.21e-32	Up
TRAT1	2.08871	-0.0131502	1.37e-24	6.32e-23	Up
MMP10	2.10015	-0.366361	1.13e-13	1.69e-12	Up
CTHRC1	2.10741	4.784	3.88e-30	3.97e-28	Up
RELN	2.11173	0.826222	3.2e-19	8.21e-18	Up
KCNA1	2.11472	-1.64334	8.91e-09	8.12e-08	Up
GPR68	2.11769	2.75262	4.36e-36	8.52e-34	Up
FAM180B	2.12482	-1.0363	5.11e-14	7.83e-13	Up
F2RL2	2.12653	1.2775	2.34e-29	2.1e-27	Up
BMPR1B	2.13356	-0.896862	8.33e-28	6.09e-26	Up
LGR5	2.13813	-0.595921	6.88e-17	1.39e-15	Up
TMEM119	2.15375	3.85056	5.59e-48	6.65e-45	Up
FGF7	2.16046	2.13775	9.24e-36	1.75e-33	Up
LAX1	2.17077	1.41913	5.8e-19	1.45e-17	Up
TIFAB	2.1841	-0.74259	8.14e-31	8.87e-29	Up
TNFRSF13B	2.18636	-0.320944	3.69e-15	6.36e-14	Up
MMP3	2.18939	-1.35893	1.61e-10	1.76e-09	Up
PODN	2.19953	3.51862	2.13e-47	1.86e-44	Up
IL6	2.21058	2.69286	7.81e-20	2.11e-18	Up
DTHD1	2.2126	-1.47972	1.41e-22	5.22e-21	Up
CR1	2.21322	0.699859	1.31e-29	1.24e-27	Up
DIO3	2.21738	-1.34393	8.76e-19	2.12e-17	Up
OSR2	2.2175	0.419195	1.29e-37	3.08e-35	Up
GZMK	2.22586	1.95841	5.37e-26	2.97e-24	Up
PPBP	2.22921	0.512914	1.44e-15	2.56e-14	Up
PTPRN	2.2345	-0.404933	5.71e-19	1.43e-17	Up
PCOLCE2	2.23849	1.45408	2.9e-25	1.49e-23	Up
COL5A2	2.24145	6.67131	2.54e-47	1.96e-44	Up
KLHL41	2.24279	1.0863	9.04e-22	3.03e-20	Up
VSNL1	2.24556	0.414356	3.07e-21	9.6e-20	Up
CNR2	2.24566	-0.557023	2.24e-26	1.36e-24	Up
GAS1	2.24791	2.71874	1.77e-41	6.8e-39	Up
ADAMTS2	2.24849	4.12194	4.92e-47	3.58e-44	Up
C5orf46	2.25178	-1.98542	1.87e-18	4.38e-17	Up
SERPINA5	2.25317	-0.752826	8.87e-18	1.96e-16	Up
VGF	2.25486	4.36764	8e-08	6.45e-07	Up
ADRA2A	2.26237	2.9734	2.17e-47	1.86e-44	Up
COL12A1	2.26439	5.84288	3.43e-37	7.87e-35	Up
DKK1	2.27804	0.0277644	5.7e-22	1.95e-20	Up
PI16	2.28408	2.72046	1.21e-22	4.51e-21	Up
AIM2	2.29859	0.417591	6.5e-28	4.83e-26	Up
C1S	2.30074	6.81029	2.85e-58	1.86e-54	Up
FCRL5	2.30398	2.32507	2.86e-13	4.11e-12	Up
LMOD3	2.30409	-1.08971	1.56e-22	5.73e-21	Up
CHRDL1	2.32051	2.95862	5.73e-26	3.13e-24	Up
PNOC	2.32548	0.260041	3.14e-17	6.56e-16	Up
KCND2	2.32733	-0.852616	8.53e-33	1.11e-30	Up
NUGGC	2.32863	1.00827	1.14e-24	5.36e-23	Up
TMEM132C	2.32991	-1.51481	5.59e-17	1.14e-15	Up
MZB1	2.34015	4.62241	1.69e-12	2.24e-11	Up
JCHAIN	2.36797	7.36411	6.44e-16	1.18e-14	Up
SLITRK6	2.36884	0.476791	2.21e-14	3.53e-13	Up
TXLNB	2.37144	-0.0689099	2.74e-39	7.63e-37	Up
THBS2	2.3797	6.38713	7.43e-48	8.1e-45	Up
COL6A3	2.38713	8.12626	1.78e-50	3.32e-47	Up
XPNPEP2	2.38919	-0.641504	1.19e-39	3.54e-37	Up
RASL11B	2.40425	0.816387	6.29e-39	1.65e-36	Up
PLA2G2D	2.411	1.6557	1.87e-19	4.94e-18	Up
LRRN4CL	2.41515	-0.382681	8.7e-30	8.43e-28	Up
P2RX5	2.42494	0.260961	4.87e-25	2.38e-23	Up
VIT	2.42999	-0.769954	4.03e-18	9.17e-17	Up
ADH1B	2.43091	1.91052	1.48e-20	4.36e-19	Up
DCN	2.43778	7.41731	7.49e-50	1.23e-46	Up
SYNPO2L	2.45071	-1.36565	2.36e-21	7.47e-20	Up
TNFRSF17	2.46587	1.14456	3.78e-14	5.91e-13	Up
TENM2	2.47296	0.746173	6.83e-20	1.86e-18	Up
LUM	2.4825	7.39433	8.94e-43	4.03e-40	Up
TPSD1	2.48888	-1.18179	9.93e-16	1.78e-14	Up
ACTC1	2.49129	0.958021	4.76e-18	1.08e-16	Up
STAP1	2.50764	0.100086	9.51e-28	6.8e-26	Up
DRP2	2.51002	-1.54344	3.33e-25	1.67e-23	Up
AMPD1	2.5104	-0.269331	2.91e-13	4.18e-12	Up
TNNI2	2.51699	0.480132	3.52e-26	2.03e-24	Up
ASPN	2.53053	5.10628	7.04e-42	2.88e-39	Up
COL5A1	2.53305	7.10185	1.66e-46	9.47e-44	Up
HS3ST3A1	2.54857	-1.21771	2.45e-34	3.81e-32	Up
GFRA1	2.57531	1.5667	3.22e-32	3.97e-30	Up
LTF	2.57659	3.53558	6.08e-33	8.11e-31	Up
TFPI2	2.58489	2.16281	2.53e-28	2.08e-26	Up
SAA1	2.58559	1.55863	6.21e-16	1.14e-14	Up
C6	2.59443	-1.0858	2.89e-24	1.29e-22	Up
VCAN	2.61043	6.42451	9.77e-48	9.83e-45	Up
COL1A2	2.63202	10.2116	4.1e-48	5.56e-45	Up
NKX3-2	2.63432	-0.163056	6.8e-35	1.19e-32	Up
RAG2	2.63529	-1.64615	3.05e-13	4.35e-12	Up
KANK4	2.69636	0.38596	2.93e-31	3.28e-29	Up
UBD	2.69656	1.16669	3.39e-25	1.68e-23	Up
PLPP4	2.70066	0.815117	1.44e-31	1.67e-29	Up
WNT2	2.71895	-0.312839	3.43e-28	2.7e-26	Up
OGN	2.72506	2.76213	2.03e-27	1.4e-25	Up
CALML3	2.74333	-0.885958	4.45e-11	5.14e-10	Up
DPT	2.74675	3.43146	9.52e-30	9.16e-28	Up
FGF10	2.74839	-1.72913	5.19e-24	2.27e-22	Up
SCARA5	2.75173	1.87671	3.62e-20	1.01e-18	Up
NEB	2.76168	3.24756	3.32e-24	1.47e-22	Up
COL3A1	2.76354	10.1215	1.02e-51	2.66e-48	Up
ROS1	2.78654	-1.02773	3.72e-12	4.78e-11	Up
COL6A5	2.78679	-0.899695	7.17e-19	1.75e-17	Up
POSTN	2.80015	7.72129	1.61e-40	5.14e-38	Up
CCN4	2.8017	2.02658	6.56e-41	2.26e-38	Up
COL10A1	2.81982	4.3927	3.78e-30	3.89e-28	Up
OR2I1P	2.8205	0.251514	1.16e-24	5.4e-23	Up
LMX1B	2.83983	-1.28021	2.52e-31	2.86e-29	Up
MS4A1	2.8759	3.51898	2.31e-20	6.64e-19	Up
PTGFR	2.89221	-1.46229	7.66e-35	1.3e-32	Up
CXCL13	2.89819	3.40813	2.1e-17	4.48e-16	Up
STAB2	2.90212	-0.209645	1.17e-27	8.22e-26	Up
FCRL3	2.91547	1.17111	5.39e-34	8.29e-32	Up
CSF3	2.91809	-0.00766211	7.81e-16	1.41e-14	Up
KRT16	2.94425	1.38635	2.32e-18	5.39e-17	Up
OMD	2.95529	2.37985	1.12e-34	1.84e-32	Up
FCRL2	2.96571	0.0966993	7.04e-19	1.73e-17	Up
CCL21	2.96598	4.82597	1.35e-18	3.21e-17	Up
ADAM12	3.00094	4.09449	5.94e-47	4.09e-44	Up
KRT14	3.00415	2.3679	1.88e-23	7.77e-22	Up
BLK	3.00556	0.84772	6.46e-26	3.49e-24	Up
TNNT3	3.01991	0.690295	2.01e-22	7.25e-21	Up
CILP	3.03701	3.24782	2.17e-27	1.5e-25	Up
WT1	3.05297	-1.53243	4.14e-27	2.76e-25	Up
DES	3.06225	3.44386	6.38e-27	4.11e-25	Up
CASQ1	3.0819	-0.192823	8.83e-32	1.04e-29	Up
SFRP2	3.09287	7.06214	1.42e-36	2.9e-34	Up
SFRP4	3.10512	5.4999	2.65e-44	1.33e-41	Up
AC136428.1	3.10525	-1.19143	1.77e-14	2.84e-13	Up
CNTN1	3.11327	1.17952	7.25e-34	1.09e-31	Up
MFAP5	3.11502	3.31759	7.81e-39	2e-36	Up
SFRP5	3.12949	-1.88883	8.23e-26	4.39e-24	Up
FCRLA	3.14704	1.41378	9.13e-22	3.05e-20	Up
CD19	3.17741	1.50955	1.95e-24	8.86e-23	Up
MYOT	3.19102	-0.154679	3.33e-25	1.67e-23	Up
CCL19	3.19713	3.75198	1.51e-27	1.05e-25	Up
MYOZ2	3.24547	-1.86038	1.76e-24	8.09e-23	Up
GREM1	3.25323	3.2865	1.34e-40	4.39e-38	Up
EPYC	3.30196	0.785859	4.16e-15	7.14e-14	Up
MYL3	3.32558	-0.588601	4.53e-29	3.95e-27	Up
SLC24A2	3.37098	-0.767036	2.5e-22	8.93e-21	Up
SMPX	3.37126	-1.93236	1.6e-16	3.15e-15	Up
CXCR5	3.4351	-2.07377	3.74e-28	2.91e-26	Up
LRRC15	3.442	4.15869	5.43e-27	3.55e-25	Up
COL11A1	3.45147	4.89434	7.79e-25	3.7e-23	Up
MMP13	3.50613	2.48262	1.73e-16	3.39e-15	Up
CD5L	3.62486	-0.918607	1.16e-22	4.31e-21	Up
RGS13	3.66571	-0.491781	1.45e-35	2.71e-33	Up
FCRL1	3.70293	-0.07291	7.86e-33	1.03e-30	Up
AL139020.1	3.72869	0.994287	1.15e-22	4.3e-21	Up
SFTPA2	3.80195	5.24258	4.15e-17	8.5e-16	Up
SFTPA1	3.81452	6.78389	2.89e-14	4.57e-13	Up
KRT23	3.8688	-0.96299	5.02e-27	3.31e-25	Up
CLCA2	3.91041	1.86517	1.26e-25	6.66e-24	Up
COX6A2	3.98483	-1.97278	2.12e-17	4.51e-16	Up
AICDA	4.01296	-1.51705	2.64e-28	2.13e-26	Up
ANKRD1	4.09199	-0.149003	1.59e-36	3.2e-34	Up
KRT6A	4.16668	4.06713	1.92e-22	6.97e-21	Up
CARTPT	4.18813	2.03672	5.38e-13	7.57e-12	Up
ADIPOQ	4.2464	-0.925448	3.23e-14	5.07e-13	Up
PAX5	4.26887	1.65214	2.12e-34	3.35e-32	Up
FDCSP	4.35319	2.14885	1.45e-15	2.57e-14	Up
CPA1	4.44099	-1.45312	1.45e-21	4.76e-20	Up
FCAMR	4.44665	-0.270257	2.6e-28	2.11e-26	Up
KRT75	4.45964	-1.77574	2.11e-19	5.54e-18	Up
SERPINA9	4.4603	-0.904074	4.17e-21	1.28e-19	Up
MYPN	4.50683	-2.07218	5.16e-21	1.57e-19	Up
KRT6B	4.51561	1.06258	8.31e-19	2.03e-17	Up
KRT5	4.5165	4.14908	2.5e-26	1.49e-24	Up
CACNA1S	4.54993	-1.60741	2.36e-26	1.42e-24	Up
MYBPC1	4.64129	2.17006	1.41e-34	2.28e-32	Up
XIRP1	4.72302	1.45281	4.45e-41	1.57e-38	Up
CR2	4.75589	3.50232	2.05e-44	1.07e-41	Up
ASB5	5.26874	-2.0931	1.91e-22	6.95e-21	Up
ACTN2	5.63989	1.46955	1e-44	5.46e-42	Up
TRDN	5.77856	-0.454466	2.26e-21	7.2e-20	Up
SMYD1	5.97364	-1.78657	6.73e-18	1.51e-16	Up
ADGRG7	6.00994	-1.79077	4.17e-19	1.06e-17	Up
SLN	6.02707	0.0811087	4.8e-30	4.83e-28	Up
C10orf71	6.18717	-1.95206	3.53e-20	9.89e-19	Up
ACTA1	6.19006	3.18153	9.52e-51	2.08e-47	Up
MYH1	6.43999	-0.867098	1e-22	3.8e-21	Up
LMOD2	7.33749	-0.170485	5.6e-26	3.08e-24	Up
PNLIP	7.4389	-1.60318	1.22e-17	2.65e-16	Up
MYH7	7.48671	2.81153	7.45e-44	3.48e-41	Up
NRAP	7.6231	1.49177	5.62e-37	1.21e-34	Up
CSRP3	7.64592	-0.582475	6e-23	2.36e-21	Up
MYL2	7.91876	1.08418	9.06e-39	2.28e-36	Up
XIRP2	9.26109	1.3496	5.73e-31	6.3e-29	Up
MYL1	9.26783	0.997973	3.44e-22	1.2e-20	Up
MYH2	9.73146	3.06489	2.39e-23	9.7e-22	Up

## Sheet: BRAF-ESTIMATEScore-DEGs
Gene	logFC	logCPM	PValue	FDR	Regulation
ADGRG7	-5.30918	-1.79054	4.79874e-14	6.64358e-13	Down
TUNAR	-3.58698	-0.939064	3.53283e-15	5.31875e-14	Down
KIRREL3	-3.00925	0.182702	3.07035e-18	5.67364e-17	Down
CNMD	-2.80726	2.86256	1.66116e-13	2.21054e-12	Down
HOXC10	-2.78373	-0.4824	7.75621e-10	7.5558e-09	Down
GDF6	-2.77627	3.57263	5.27111e-11	5.66655e-10	Down
PRLHR	-2.72548	-0.607957	2.48768e-08	2.01401e-07	Down
ALB	-2.72437	0.607399	1.61776e-25	4.52248e-24	Down
SHH	-2.71366	-0.902939	1.39306e-13	1.86927e-12	Down
APOA2	-2.48116	-1.83364	1.46891e-08	1.22328e-07	Down
DRGX	-2.32816	-1.67872	7.11196e-10	6.95409e-09	Down
DLX6	-2.04431	-0.464898	8.81863e-16	1.39173e-14	Down
MSLN	-2.01109	2.52473	1.07815e-12	1.35369e-11	Down
SRRM4	-1.966	-0.480439	1.13541e-08	9.58978e-08	Down
MEGF11	-1.95504	0.784193	7.82455e-12	9.05917e-11	Down
GRIA2	-1.92984	-1.16031	3.31044e-12	3.9844e-11	Down
TCN1	-1.72925	0.896499	2.11144e-07	1.49805e-06	Down
CACNA1E	-1.71476	1.4657	2.58813e-06	1.53146e-05	Down
ADARB2	-1.60182	-0.35759	6.22456e-07	4.1005e-06	Down
MTRNR2L12	-1.59271	1.89964	6.15347e-12	7.22673e-11	Down
CA9	-1.57874	-1.53602	1.37072e-07	9.96841e-07	Down
OBP2B	-1.56733	0.0394191	0.000300166	0.00110903	Down
BARX1	-1.56566	-0.151185	2.94795e-08	2.36904e-07	Down
SFTPC	-1.50892	-0.614243	1.73853e-07	1.24973e-06	Down
CAPN9	-1.47642	-0.956451	2.21824e-09	2.04519e-08	Down
ERICH2	-1.4661	0.0296957	4.31061e-15	6.4224e-14	Down
TSLP	-1.44959	1.23884	2.55752e-15	3.8907e-14	Down
HNF1B	-1.41603	0.423847	9.2571e-07	5.92228e-06	Down
ORM1	-1.4052	-1.18114	1.30528e-08	1.09327e-07	Down
PSAT1	-1.39718	3.75186	7.8616e-12	9.08599e-11	Down
FAM19A2	-1.38194	2.8625	3.38551e-12	4.07102e-11	Down
SOX3	-1.37656	-1.3894	0.00315169	0.00871744	Down
ADCYAP1R1	-1.36662	1.87529	1.81768e-09	1.68897e-08	Down
GMNC	-1.34963	-1.43716	0.000298084	0.00110227	Down
SLC30A3	-1.29722	3.91757	3.79278e-06	2.16591e-05	Down
ERFE	-1.22	5.89994	2.1616e-16	3.55727e-15	Down
GLRA1	-1.21956	-2.14428	0.00174718	0.00523434	Down
ADGRL3	-1.21391	2.11736	3.63731e-05	0.000169288	Down
SORCS1	-1.20946	2.57167	2.8724e-06	1.68745e-05	Down
SEMA3E	-1.20134	3.37791	5.88813e-10	5.78771e-09	Down
TMEM215	-1.19774	4.12582	1.92689e-07	1.37232e-06	Down
HOXC8	-1.19697	-1.54654	0.000272021	0.00101914	Down
TRPV6	-1.18811	1.59856	9.09741e-10	8.79685e-09	Down
CTNND2	-1.16207	-0.774083	8.05248e-07	5.20507e-06	Down
TMEM246	-1.15579	3.73257	5.13054e-09	4.5231e-08	Down
IFNE	-1.15504	0.970743	3.95245e-08	3.1057e-07	Down
LHX2	-1.1237	1.19132	0.0100993	0.0235146	Down
BCHE	-1.12235	1.0923	1.53076e-05	7.72046e-05	Down
DNAJC5G	-1.09717	-1.92047	4.76591e-06	2.67492e-05	Down
LCN10	-1.09167	3.15567	2.23431e-05	0.000108951	Down
PRMT8	-1.08566	3.73135	0.000466804	0.00164615	Down
POPDC3	-1.07277	-1.42806	0.00149838	0.0045877	Down
PRSS1	-1.06882	3.1091	0.00023896	0.000907228	Down
DPP10	-1.03301	1.24239	0.000366482	0.0013267	Down
SLC35F1	-1.03151	2.09519	1.0832e-05	5.64903e-05	Down
HORMAD1	-1.0309	-0.932395	0.000131621	0.000534615	Down
CYP2W1	-1.0251	0.417145	0.000396873	0.00142489	Down
THRSP	-1.01581	4.19105	1.66746e-12	2.06585e-11	Down
RBM46	-1.01261	-1.83904	0.0041067	0.0109062	Down
NYAP2	-1.00804	0.288431	0.00196596	0.00580209	Down
COL11A2	-1.00011	3.12244	3.63111e-05	0.00016906	Down
PNLDC1	1.00115	-0.482804	0.00572707	0.0144035	Up
LYVE1	1.00146	2.2119	1.05165e-09	1.0087e-08	Up
FYB2	1.00187	-0.52068	4.37451e-06	2.47435e-05	Up
PLAC8	1.00281	1.94009	1.61692e-13	2.15639e-12	Up
ZMAT4	1.00317	0.694974	0.00305518	0.008481	Up
PADI2	1.0059	2.54677	3.35296e-24	8.66931e-23	Up
XKR4	1.00624	0.77037	6.24995e-06	3.42269e-05	Up
TMEM176A	1.00641	4.73771	3.47068e-14	4.83567e-13	Up
HLA-F	1.00854	6.64042	3.52123e-23	8.61089e-22	Up
IRF1	1.00953	5.97601	1.24857e-28	4.19923e-27	Up
SCG3	1.01282	-1.13615	1.13831e-08	9.60807e-08	Up
B4GALNT1	1.01395	0.792738	1.66107e-11	1.8686e-10	Up
C1QTNF7	1.01418	1.38902	1.80045e-08	1.48426e-07	Up
CCR1	1.01613	3.23939	5.47466e-25	1.46772e-23	Up
LIPC	1.01642	-0.353836	6.31364e-12	7.40155e-11	Up
NAT16	1.01785	0.0285909	0.00049389	0.00172631	Up
RAG2	1.01917	-1.64606	0.00573719	0.0144235	Up
LGALS12	1.02106	-1.79674	4.33408e-13	5.58647e-12	Up
PLIN1	1.02178	0.368115	3.24347e-07	2.22986e-06	Up
DOCK8	1.02264	4.7957	8.31421e-33	3.3781e-31	Up
ARNTL2	1.02302	3.11231	2.07808e-16	3.42413e-15	Up
FAM124A	1.02331	1.07911	1.73032e-21	3.84343e-20	Up
ADD2	1.02404	0.929193	3.72004e-16	6.01598e-15	Up
NDP	1.02691	-1.38031	7.39156e-09	6.36628e-08	Up
ALOX5	1.02777	7.24362	3.87119e-08	3.05285e-07	Up
PIGR	1.03015	2.1924	3.49434e-07	2.38604e-06	Up
DMBT1	1.03053	0.293837	9.95816e-05	0.000416638	Up
CDH23	1.03061	2.03011	3.93922e-19	7.62379e-18	Up
KCND3	1.03138	0.155726	2.09376e-13	2.76414e-12	Up
2022-09-06	1.03433	4.89221	1.71795e-44	1.48847e-42	Up
SFTPB	1.03602	11.0185	1.30235e-06	8.10979e-06	Up
CCL18	1.03649	5.39449	4.20246e-08	3.28832e-07	Up
MS4A14	1.03797	0.738048	2.38367e-18	4.43607e-17	Up
ZG16B	1.03908	-1.39091	5.13803e-11	5.53714e-10	Up
NLRC5	1.04097	5.2796	5.66757e-30	2.03706e-28	Up
KIAA1211	1.04101	0.198031	6.21189e-09	5.39642e-08	Up
CRISPLD2	1.04149	5.19309	2.61761e-17	4.58449e-16	Up
HLA-DRB5	1.04339	7.62833	1.33637e-10	1.37343e-09	Up
SPNS3	1.04358	-0.252227	1.51656e-22	3.57497e-21	Up
PAPSS2	1.04465	3.55577	6.4304e-19	1.22637e-17	Up
ARHGEF6	1.04666	3.91576	3.15651e-35	1.49085e-33	Up
LOX	1.04737	5.62538	2.02981e-10	2.06662e-09	Up
GPRIN3	1.04954	3.61138	2.38335e-35	1.14637e-33	Up
GBP1	1.05	6.07911	1.83965e-25	5.07767e-24	Up
GYPC	1.05197	3.80035	4.3681e-27	1.32594e-25	Up
GPNMB	1.05225	7.65118	8.53329e-11	8.93128e-10	Up
TNFSF10	1.05474	4.97273	4.75176e-27	1.43906e-25	Up
RRAD	1.05661	4.31301	2.84489e-07	1.97242e-06	Up
HTRA4	1.05697	-0.0711018	3.5553e-09	3.19684e-08	Up
HOXA5	1.05955	-1.11877	5.62007e-11	6.0219e-10	Up
TTN	1.05991	4.4011	5.21366e-09	4.58403e-08	Up
ANTXR2	1.06032	4.04831	3.84965e-36	1.94459e-34	Up
CHST13	1.06045	-1.13638	2.09387e-12	2.56981e-11	Up
GPC3	1.06074	1.17153	4.75778e-07	3.18394e-06	Up
BST1	1.06188	1.70246	1.41049e-41	9.81566e-40	Up
NME8	1.06498	-1.10637	3.16268e-08	2.53849e-07	Up
SRGN	1.06587	6.11522	2.38177e-37	1.27708e-35	Up
LRRC17	1.06632	2.89124	2.98756e-14	4.18035e-13	Up
HECW1	1.06748	-1.22474	4.54913e-08	3.54474e-07	Up
MMP2	1.06887	7.41948	5.29363e-17	9.06499e-16	Up
CCL8	1.06934	0.72613	4.92301e-12	5.82876e-11	Up
RAB7B	1.06968	4.39867	1.15039e-16	1.91972e-15	Up
L1TD1	1.07248	-1.80078	1.2639e-08	1.06134e-07	Up
POU3F1	1.07342	-0.0926975	1.47643e-06	9.08995e-06	Up
TPO	1.07389	8.38799	8.09337e-05	0.00034728	Up
CASP4	1.07618	4.27521	5.29929e-33	2.15983e-31	Up
MIXL1	1.07716	-0.698852	8.27647e-06	4.43364e-05	Up
WNT10B	1.07769	-0.956082	1.98381e-12	2.4439e-11	Up
LCP2	1.07831	4.65761	4.97595e-35	2.31674e-33	Up
SELE	1.07855	3.67934	1.32443e-07	9.64246e-07	Up
ANGPTL5	1.07956	-1.83442	1.04066e-08	8.82944e-08	Up
TNFAIP2	1.0816	6.30914	1.24794e-21	2.7909e-20	Up
OLFML1	1.08165	2.72601	1.48847e-20	3.15619e-19	Up
SELL	1.08186	4.139	1.50564e-18	2.8221e-17	Up
ACKR1	1.0819	4.11192	5.58264e-14	7.69628e-13	Up
VASH2	1.08231	0.685886	1.53647e-18	2.87422e-17	Up
HPGDS	1.08602	1.8197	1.19642e-28	4.0342e-27	Up
RCSD1	1.08646	3.81791	3.63843e-27	1.10959e-25	Up
FGF14	1.08815	0.113412	9.42461e-17	1.57877e-15	Up
COL19A1	1.08872	1.27628	3.528e-06	2.03476e-05	Up
FEZ1	1.08878	2.03074	4.21175e-24	1.07832e-22	Up
CDHR1	1.08881	-0.519383	1.9104e-08	1.56996e-07	Up
STAMBPL1	1.08924	1.66294	1.15766e-27	3.64956e-26	Up
TLL2	1.09089	0.724511	4.14864e-09	3.6948e-08	Up
PRR5L	1.09261	2.82385	4.13301e-24	1.06024e-22	Up
CARD11	1.09772	4.19295	1.71167e-15	2.64703e-14	Up
TNFRSF19	1.09928	2.63233	2.58447e-16	4.21603e-15	Up
VTCN1	1.10092	3.6852	0.000160942	0.000639416	Up
ZCCHC18	1.10126	-1.22732	3.45141e-22	7.96381e-21	Up
SMTNL1	1.1013	-0.94731	6.11942e-11	6.53021e-10	Up
DCLK1	1.10147	3.59433	3.9626e-15	5.92489e-14	Up
C12orf56	1.10256	0.0299841	7.72497e-10	7.53098e-09	Up
BGN	1.10391	8.69073	1.45276e-20	3.08546e-19	Up
HS3ST3B1	1.10634	1.26275	1.34009e-20	2.8601e-19	Up
HOXB4	1.10651	0.371156	2.36646e-23	5.87483e-22	Up
SOSTDC1	1.10749	-0.770004	2.52298e-05	0.000121175	Up
PILRA	1.1075	2.78039	5.00654e-33	2.04689e-31	Up
GPR141	1.10785	-0.716615	1.2755e-11	1.45487e-10	Up
SLC7A7	1.10866	4.12969	8.48751e-36	4.15888e-34	Up
MAB21L1	1.11065	-1.61641	2.1632e-13	2.85294e-12	Up
HOXA3	1.11077	0.0864186	2.66649e-18	4.94132e-17	Up
HES2	1.1117	1.78164	4.8005e-12	5.69918e-11	Up
CYP27A1	1.11207	4.91909	5.45828e-27	1.64541e-25	Up
FABP4	1.1124	2.69348	3.41921e-05	0.000160163	Up
MMP1	1.11245	1.05547	4.65253e-07	3.11989e-06	Up
C1orf162	1.11255	3.87779	6.38575e-42	4.59037e-40	Up
RAB42	1.11302	1.05851	1.38951e-21	3.09167e-20	Up
GSG1L	1.11311	-0.742188	1.58161e-06	9.68737e-06	Up
EYA1	1.11367	-1.93512	9.95206e-08	7.38111e-07	Up
FMO3	1.11387	1.23615	9.29118e-18	1.65834e-16	Up
FBLN2	1.1142	6.01316	1.4007e-23	3.52412e-22	Up
HOXB7	1.11942	-0.296027	9.74365e-19	1.83948e-17	Up
SLC11A1	1.11957	3.56506	2.79482e-21	6.15566e-20	Up
EDAR	1.12011	-2.05964	2.16114e-05	0.000105777	Up
CCL3L1	1.12389	0.689573	2.4747e-08	2.00474e-07	Up
P2RY13	1.12427	2.32426	2.53875e-28	8.32444e-27	Up
SLC8A1	1.12433	2.76713	5.7926e-42	4.21026e-40	Up
GJB2	1.12636	3.15993	1.73464e-12	2.14299e-11	Up
IL1B	1.12866	2.05959	4.88483e-14	6.75563e-13	Up
CCL20	1.1297	2.04724	1.37998e-07	1.00302e-06	Up
MCF2	1.13132	-0.921734	2.08204e-11	2.32815e-10	Up
AMPH	1.13138	0.0123955	3.5128e-13	4.55481e-12	Up
C15orf48	1.13544	4.4954	7.69793e-10	7.51582e-09	Up
PDZK1IP1	1.13555	6.35542	1.71818e-08	1.42003e-07	Up
FAT2	1.1365	2.82875	1.62885e-08	1.35046e-07	Up
SLC37A2	1.13764	3.03751	1.91371e-27	5.94703e-26	Up
LGALS9	1.13796	5.19241	6.9409e-35	3.19746e-33	Up
PTGER2	1.14042	1.02072	9.22799e-18	1.64931e-16	Up
CD96	1.14117	3.13174	5.31123e-31	2.02586e-29	Up
CTSW	1.14168	3.15216	5.0762e-19	9.73782e-18	Up
TREM2	1.14218	3.94375	5.25453e-20	1.07751e-18	Up
TLR1	1.14236	2.01993	1.3421e-30	5.01678e-29	Up
HAPLN3	1.14274	4.03049	2.9799e-28	9.72219e-27	Up
KCNE5	1.14513	-1.68065	3.16448e-13	4.1236e-12	Up
FUT7	1.14557	0.317432	4.02311e-16	6.49005e-15	Up
TMEM45A	1.14627	2.67537	3.65779e-18	6.72119e-17	Up
GLI1	1.14708	-0.607278	3.35422e-10	3.34731e-09	Up
NPL	1.14734	3.4828	2.11419e-22	4.93927e-21	Up
RET	1.14771	2.13902	2.87341e-08	2.3134e-07	Up
PIK3R6	1.15043	1.22325	9.54162e-29	3.22566e-27	Up
TMEM176B	1.15057	5.70612	6.2164e-20	1.26681e-18	Up
CFP	1.1512	1.4733	3.17488e-25	8.61762e-24	Up
FOXF2	1.15469	0.583646	1.64149e-11	1.84976e-10	Up
HS3ST2	1.15492	1.02975	7.17783e-08	5.41879e-07	Up
ITGAX	1.15558	4.68976	3.50476e-20	7.2898e-19	Up
TGFBI	1.15741	7.25268	2.93105e-23	7.19455e-22	Up
SLC24A4	1.15764	-0.639146	1.59968e-24	4.16903e-23	Up
FOLR2	1.15918	3.72908	6.49029e-27	1.93864e-25	Up
CSF1R	1.16344	5.54688	2.76486e-50	3.80765e-48	Up
MMP25	1.16522	0.854604	2.95281e-41	1.98111e-39	Up
HOXB2	1.16626	1.59895	7.14712e-29	2.46068e-27	Up
PKIB	1.16667	2.35044	3.9404e-20	8.14412e-19	Up
MRGPRF	1.16683	1.41453	5.81727e-17	9.92274e-16	Up
OR13A1	1.167	-0.864891	5.62365e-08	4.29505e-07	Up
PKD2L1	1.16759	-1.3717	3.86452e-08	3.04943e-07	Up
TNFSF4	1.16764	2.25207	1.53013e-13	2.0469e-12	Up
CD72	1.16854	1.97619	5.07247e-24	1.29363e-22	Up
C11orf21	1.16911	0.614019	9.65848e-23	2.30587e-21	Up
CTRC	1.17487	-1.7196	1.09181e-06	6.88032e-06	Up
ASGR2	1.17653	-0.862848	2.26897e-24	5.90157e-23	Up
AEBP1	1.17796	7.85057	3.69121e-21	8.0756e-20	Up
PIF1	1.1791	-0.134863	2.57155e-20	5.40894e-19	Up
OSR1	1.17917	0.362057	2.17533e-10	2.20277e-09	Up
GLIPR1	1.17934	4.04255	4.62753e-56	1.51355e-53	Up
ENOX1	1.18182	-0.0482046	9.30493e-23	2.22553e-21	Up
PLPPR1	1.1853	-0.799699	6.64762e-07	4.36382e-06	Up
STAT4	1.18628	3.17601	1.20341e-24	3.16149e-23	Up
VNN1	1.1866	0.571759	7.33243e-20	1.48958e-18	Up
GPR82	1.18677	-0.110565	2.02679e-22	4.75206e-21	Up
PLAU	1.18727	8.04703	1.03805e-16	1.73445e-15	Up
CARD16	1.18772	1.96343	3.24325e-35	1.52631e-33	Up
CHRNA1	1.18877	-0.702686	8.5742e-07	5.51777e-06	Up
SNX10	1.19011	3.48896	1.10752e-33	4.73518e-32	Up
MTRNR2L1	1.19071	3.78128	0.00408263	0.0108541	Up
PTGDR	1.19077	-0.615734	1.69923e-23	4.25068e-22	Up
CCL2	1.19087	4.36966	5.56399e-18	1.00962e-16	Up
AGAP2	1.19416	2.29021	1.24276e-29	4.37072e-28	Up
LRFN5	1.19454	-1.25885	1.03024e-07	7.62366e-07	Up
PCSK1	1.19647	-1.02721	1.39142e-13	1.86899e-12	Up
ITGAM	1.19744	4.34619	1.11506e-31	4.32888e-30	Up
GRIA3	1.19749	1.01111	4.42686e-05	0.000202082	Up
SLC2A6	1.20075	2.07811	3.81678e-33	1.58524e-31	Up
SIDT1	1.20172	1.27695	3.24714e-23	7.95548e-22	Up
CDH11	1.20217	6.02284	2.07402e-13	2.74363e-12	Up
FGL2	1.20335	4.86961	3.60142e-35	1.68879e-33	Up
HLA-DMA	1.20415	6.87688	4.70149e-28	1.50759e-26	Up
PAPPA2	1.20488	0.0117845	3.17838e-11	3.49142e-10	Up
GP1BA	1.20552	0.620813	4.91197e-18	8.93787e-17	Up
SPP1	1.20993	6.42101	3.53844e-12	4.24321e-11	Up
GPR84	1.21222	0.522802	8.79644e-23	2.10776e-21	Up
ADAMTS14	1.21302	3.27559	6.19663e-11	6.59646e-10	Up
ARSE	1.21357	0.134059	2.76134e-12	3.33415e-11	Up
ETV7	1.21359	2.965	2.79303e-20	5.8466e-19	Up
TIMD4	1.21443	0.36173	8.2862e-12	9.55982e-11	Up
CPXM2	1.21874	3.79728	1.16146e-24	3.06359e-23	Up
COCH	1.22118	-0.454613	8.84968e-20	1.78398e-18	Up
MEGF10	1.22172	-0.194299	3.12045e-07	2.15435e-06	Up
BCAT1	1.22175	5.14137	3.59528e-19	6.96845e-18	Up
TSPAN8	1.22198	-0.565655	4.77125e-08	3.698e-07	Up
HMCN1	1.22231	3.8151	5.80941e-16	9.28016e-15	Up
ITGA11	1.22232	3.81413	3.56157e-13	4.6089e-12	Up
GBP6	1.2244	-0.0363659	7.89375e-15	1.14749e-13	Up
CCL3	1.22486	2.58198	6.55334e-16	1.0405e-14	Up
CHRNA3	1.22903	-1.81921	2.52696e-14	3.56636e-13	Up
SIX2	1.22943	-1.20215	1.4712e-11	1.66215e-10	Up
PSMB9	1.22953	5.77105	8.22634e-29	2.81006e-27	Up
CHAT	1.23077	-1.79984	0.00218287	0.00636046	Up
F13A1	1.23096	4.99676	2.41328e-28	7.95287e-27	Up
GALNT8	1.23127	-1.95502	6.99468e-17	1.18232e-15	Up
CARD9	1.23128	2.0364	3.1125e-34	1.37107e-32	Up
FCER1A	1.23322	2.99824	3.38455e-13	4.39722e-12	Up
LRMP	1.23505	3.01022	3.04197e-18	5.62915e-17	Up
SMTNL2	1.23669	-1.33895	3.77804e-10	3.75594e-09	Up
KMO	1.23702	0.698234	2.11897e-27	6.55379e-26	Up
MT1A	1.23927	-0.10574	2.24115e-09	2.06486e-08	Up
NAV3	1.2411	0.537943	4.94824e-19	9.50629e-18	Up
ADAMTS16	1.2418	0.0119757	1.52827e-11	1.72514e-10	Up
NTS	1.2431	-0.606432	0.000109304	0.000452398	Up
CLEC4A	1.24362	1.87212	2.39769e-51	3.82549e-49	Up
ANKRD35	1.24377	0.104046	1.87718e-28	6.23328e-27	Up
ZNF683	1.24388	1.96843	7.82696e-13	9.94176e-12	Up
ROBO2	1.24493	-0.569166	2.6306e-12	3.18668e-11	Up
SKAP1	1.24529	2.11043	1.74504e-13	2.3131e-12	Up
MCOLN2	1.2453	1.20918	6.99777e-25	1.87223e-23	Up
SERPINF2	1.24586	1.47395	1.88692e-32	7.57257e-31	Up
SEMA7A	1.24614	3.13055	8.59602e-25	2.29514e-23	Up
MMP19	1.2486	2.84698	3.95617e-25	1.06939e-23	Up
TRPV2	1.24916	3.83662	7.83973e-52	1.29832e-49	Up
ADAMTS12	1.24969	2.87647	1.74455e-15	2.69151e-14	Up
TDO2	1.25095	0.930139	5.97916e-11	6.39619e-10	Up
LAMA2	1.25112	3.47739	3.83302e-17	6.62449e-16	Up
FCGR2A	1.25184	4.79733	4.32373e-44	3.58021e-42	Up
PTPRO	1.25248	1.82771	2.05325e-32	8.18985e-31	Up
MSR1	1.25307	4.6381	1.98148e-27	6.14305e-26	Up
2022-09-01	1.25584	3.37967	5.8282e-31	2.21658e-29	Up
SNAI2	1.25627	2.91716	2.42164e-23	6.00045e-22	Up
SPON2	1.25634	3.31733	2.92127e-20	6.09554e-19	Up
GDF10	1.2566	0.461969	3.14509e-07	2.17021e-06	Up
KLRD1	1.25757	1.18692	1.14764e-22	2.72498e-21	Up
GAPT	1.25945	1.37905	4.00363e-26	1.14867e-24	Up
LAT2	1.26028	3.66901	8.83912e-49	1.13375e-46	Up
IL24	1.26312	1.11127	6.91857e-22	1.57693e-20	Up
RGS2	1.2633	4.34265	5.45653e-18	9.91497e-17	Up
SLC18A3	1.26362	1.39238	0.000563786	0.00193737	Up
SPON1	1.26475	4.24148	3.48972e-08	2.77713e-07	Up
ARHGAP25	1.26689	3.49616	1.14571e-39	7.10393e-38	Up
CD74	1.26775	11.7543	1.7416e-33	7.30298e-32	Up
CMKLR1	1.26814	3.88735	4.77063e-36	2.39135e-34	Up
HGF	1.26885	1.86181	1.44782e-28	4.81981e-27	Up
TBXAS1	1.26989	3.51961	4.45719e-48	5.39939e-46	Up
NTNG1	1.27033	-1.61371	9.17904e-10	8.86923e-09	Up
ELAVL4	1.27204	-1.7565	1.3182e-21	2.94301e-20	Up
SLC15A3	1.27251	4.52597	1.19385e-38	7.00411e-37	Up
CLEC4F	1.27292	-0.179233	4.32649e-13	5.5822e-12	Up
KBTBD8	1.27332	1.22748	7.62871e-35	3.50198e-33	Up
CD163	1.27488	5.32389	1.53747e-27	4.81213e-26	Up
IGF1	1.27518	0.77845	6.54942e-16	1.0405e-14	Up
MEOX1	1.28495	1.15531	4.54526e-19	8.74496e-18	Up
EGFL6	1.2873	0.69272	1.34455e-12	1.67691e-11	Up
SLC18A2	1.28748	-0.634136	1.08086e-10	1.11874e-09	Up
GPR87	1.28764	0.309308	7.47865e-07	4.86057e-06	Up
TNFAIP8L3	1.28859	1.31702	1.14344e-27	3.61343e-26	Up
MNDA	1.28886	3.70984	1.17281e-45	1.16242e-43	Up
ZNF385B	1.29002	-0.585117	3.17719e-10	3.17792e-09	Up
IRF4	1.29003	3.23994	2.41779e-09	2.22134e-08	Up
IGSF10	1.29114	0.169805	7.1812e-12	8.35125e-11	Up
TNFRSF18	1.29385	2.17361	2.6952e-16	4.39119e-15	Up
NOS1	1.2959	-1.54783	7.19922e-11	7.57743e-10	Up
CD244	1.29792	-0.0497918	8.36481e-31	3.16291e-29	Up
HAS2	1.29864	1.96423	4.69196e-12	5.58045e-11	Up
HLA-DRB1	1.29917	9.16119	4.76879e-28	1.52543e-26	Up
PARP15	1.30248	1.69056	3.61115e-16	5.84711e-15	Up
C3AR1	1.30278	3.58722	2.7535e-35	1.31475e-33	Up
ADAM8	1.3035	3.49291	2.99904e-42	2.19198e-40	Up
CCDC88B	1.30406	3.85443	3.95415e-38	2.24922e-36	Up
CASP1	1.30438	3.46012	1.42878e-47	1.66899e-45	Up
CREB3L1	1.30504	3.3502	3.20419e-14	4.47868e-13	Up
PRSS21	1.30608	-1.58785	1.18374e-08	9.96582e-08	Up
FAM163A	1.30919	-1.40657	6.2852e-10	6.16874e-09	Up
MASP1	1.30923	-0.770194	2.03495e-08	1.66708e-07	Up
NDNF	1.31077	-0.133941	1.60637e-13	2.14451e-12	Up
CD4	1.31186	5.85717	1.81274e-60	1.39506e-57	Up
FAM177B	1.31334	-1.47398	2.04745e-19	4.01e-18	Up
CLEC7A	1.31365	3.10973	2.07189e-44	1.78332e-42	Up
SLC1A3	1.31372	3.01289	1.45868e-22	3.44475e-21	Up
RTN1	1.31397	2.54105	2.65655e-45	2.48254e-43	Up
TREML1	1.31559	-0.87888	4.06559e-26	1.1639e-24	Up
CLEC4E	1.31632	0.928075	2.47541e-16	4.05329e-15	Up
KRT17	1.31751	6.17198	5.00866e-05	0.000226038	Up
SUGCT	1.31752	2.52643	7.77051e-18	1.39837e-16	Up
MRAP2	1.31843	-1.8775	7.13715e-13	9.10091e-12	Up
ARHGAP15	1.31893	2.88599	1.65088e-51	2.66648e-49	Up
OLFML2B	1.31987	4.88933	2.98427e-27	9.20831e-26	Up
PIK3CG	1.3214	2.22853	1.88648e-26	5.48461e-25	Up
FCRL6	1.32161	0.3877	5.33564e-24	1.3581e-22	Up
ODAM	1.3217	-1.55923	0.00135374	0.00420987	Up
GPSM3	1.32334	4.33908	4.29167e-44	3.5763e-42	Up
TWIST2	1.32415	0.142331	1.05447e-12	1.32523e-11	Up
VSIG4	1.32457	4.24504	4.63487e-33	1.90088e-31	Up
TNFAIP3	1.32504	4.8787	2.26428e-45	2.13893e-43	Up
CDH16	1.32578	2.93449	7.55689e-07	4.90897e-06	Up
TMEM52B	1.32731	-0.135623	2.10644e-31	8.12938e-30	Up
RGS18	1.32909	0.793213	3.03238e-35	1.44264e-33	Up
BATF2	1.33189	2.70012	2.68143e-21	5.91588e-20	Up
APOD	1.33424	4.92408	1.20507e-13	1.63208e-12	Up
IGSF6	1.33496	3.93592	2.00508e-41	1.35219e-39	Up
DEFB1	1.33529	-0.317511	5.91185e-09	5.15288e-08	Up
TNFSF18	1.33623	1.35889	9.77388e-13	1.2319e-11	Up
ACSL6	1.33629	-0.707246	1.48245e-15	2.30069e-14	Up
GAL3ST4	1.33634	2.61167	3.87597e-35	1.81105e-33	Up
TLR7	1.33736	1.85244	1.50899e-27	4.73431e-26	Up
IL9R	1.33827	-1.7809	2.1284e-14	3.02016e-13	Up
INHBA	1.33905	4.67015	3.46281e-15	5.21935e-14	Up
TBX18	1.34402	0.537366	5.70326e-18	1.03346e-16	Up
MS4A4A	1.34562	3.28345	3.96112e-36	1.99321e-34	Up
CORO1A	1.34644	6.00441	5.70375e-36	2.8266e-34	Up
CXCR2	1.34863	-0.686011	8.05586e-23	1.94455e-21	Up
DPP6	1.35159	2.49705	2.45954e-06	1.46132e-05	Up
TSPAN11	1.35194	2.53578	8.88235e-19	1.68173e-17	Up
RAB33A	1.35489	-0.343733	2.18793e-38	1.261e-36	Up
TRABD2B	1.35989	1.71461	3.41598e-24	8.81485e-23	Up
CD68	1.36211	0.499009	1.40739e-19	2.78982e-18	Up
ARL4C	1.36221	4.51361	3.87685e-28	1.25237e-26	Up
TMEM158	1.36579	0.60208	9.34668e-19	1.76709e-17	Up
C1QTNF3	1.36644	1.96275	3.91859e-15	5.86578e-14	Up
CD101	1.36941	1.17492	1.82403e-41	1.24941e-39	Up
RBP4	1.37001	1.03623	1.64421e-12	2.04091e-11	Up
ART4	1.37185	0.634961	1.6882e-12	2.08759e-11	Up
ANK1	1.37324	0.272382	1.11582e-26	3.28789e-25	Up
PRF1	1.37494	2.68044	6.95665e-32	2.73315e-30	Up
SCRG1	1.37568	-1.37607	1.67285e-15	2.59004e-14	Up
NLGN4X	1.37642	0.960468	1.52946e-23	3.84068e-22	Up
PLCB2	1.3792	3.91344	6.81918e-46	6.96994e-44	Up
DDIT4L	1.37966	-0.190464	4.40517e-18	8.03805e-17	Up
CHST6	1.37983	0.911404	7.23051e-18	1.30478e-16	Up
NIPAL4	1.38026	1.03716	3.53557e-13	4.57979e-12	Up
CXCR3	1.38172	2.23968	6.00656e-21	1.30973e-19	Up
ALOX5AP	1.38208	4.76131	1.14464e-44	1.01184e-42	Up
TNFSF11	1.38339	0.7453	8.37579e-13	1.06183e-11	Up
CDK15	1.38377	-1.99108	1.66587e-13	2.21265e-12	Up
APOBR	1.38433	3.68527	1.08809e-50	1.58172e-48	Up
KYNU	1.38787	2.17953	3.07647e-43	2.42467e-41	Up
FAM78A	1.3896	2.90497	1.04567e-44	9.3065e-43	Up
AQP9	1.39151	1.71686	4.85927e-17	8.33209e-16	Up
LY86	1.39277	2.72547	1.12028e-45	1.12743e-43	Up
CIITA	1.39295	5.21215	1.87637e-32	7.55338e-31	Up
HDC	1.39375	-1.66096	2.8731e-13	3.75513e-12	Up
PDCD1LG2	1.39577	1.89753	3.33785e-27	1.0251e-25	Up
CCR2	1.39604	2.5151	5.11119e-28	1.63097e-26	Up
SOWAHD	1.39688	-0.227783	2.28462e-28	7.54791e-27	Up
TNFAIP8L2	1.3984	2.34207	5.16143e-40	3.27801e-38	Up
GPR182	1.40012	-1.61676	2.35115e-12	2.86407e-11	Up
RASGRP2	1.40083	2.57796	3.44456e-27	1.05539e-25	Up
ANKRD55	1.40434	-1.50678	1.99492e-23	4.98083e-22	Up
SELPLG	1.40463	4.78146	1.21301e-60	9.91861e-58	Up
FKBP11	1.40509	4.33596	1.71863e-30	6.40593e-29	Up
MS4A6A	1.40584	4.95124	1.49739e-58	6.31945e-56	Up
HLA-DRA	1.40943	9.98785	1.64657e-35	7.97856e-34	Up
STMN2	1.41242	1.72444	3.57804e-11	3.914e-10	Up
PCOLCE	1.41301	5.7001	8.62633e-30	3.05849e-28	Up
CXorf21	1.41365	1.3896	9.20899e-42	6.47749e-40	Up
ST8SIA1	1.41455	1.40278	8.86236e-19	1.68038e-17	Up
EAF2	1.41555	1.3672	1.26307e-33	5.36518e-32	Up
VMO1	1.41679	0.591405	3.33079e-30	1.21384e-28	Up
LCP1	1.41718	7.10939	2.52931e-31	9.73263e-30	Up
KEL	1.41945	-1.14128	5.29376e-20	1.08385e-18	Up
REELD1	1.42055	-1.62063	2.89665e-14	4.06618e-13	Up
MFAP4	1.42122	4.50215	2.23696e-14	3.16733e-13	Up
PTPRZ1	1.42454	-1.33229	1.03167e-11	1.18294e-10	Up
LIPM	1.425	-1.98887	5.86819e-17	9.98355e-16	Up
C6orf141	1.42559	-0.940628	6.8221e-15	9.97246e-14	Up
RASSF6	1.42576	1.46158	2.68933e-17	4.70382e-16	Up
ASB2	1.42774	1.1501	5.36042e-28	1.70633e-26	Up
HRH2	1.42976	-1.17482	1.73111e-25	4.80852e-24	Up
SPI1	1.43024	4.75424	3.52641e-50	4.80583e-48	Up
ANKRD22	1.43212	1.56382	2.26605e-21	5.02487e-20	Up
MYBPH	1.43333	2.33311	6.39539e-09	5.53746e-08	Up
PDPN	1.43493	2.52262	7.62739e-18	1.37451e-16	Up
COL24A1	1.43529	-0.1101	2.33636e-23	5.81115e-22	Up
LY96	1.43562	2.29084	2.2725e-45	2.13893e-43	Up
HAVCR2	1.43711	3.64429	3.38442e-54	7.76814e-52	Up
RORB	1.44226	0.315488	6.44855e-18	1.16689e-16	Up
TNFAIP6	1.44238	1.4446	8.46703e-22	1.9132e-20	Up
LAPTM5	1.44251	7.40893	1.02609e-55	2.91834e-53	Up
AIF1	1.44283	4.39879	2.78985e-52	4.93238e-50	Up
PRRX2	1.44408	1.95714	1.08061e-25	3.05349e-24	Up
IL10RA	1.44445	4.54451	6.713e-49	8.69566e-47	Up
MYLK3	1.4448	-1.71241	6.82215e-12	7.96202e-11	Up
PRKCB	1.44535	3.17101	8.28144e-23	1.99166e-21	Up
SYNPR	1.45078	0.989964	2.23738e-07	1.57883e-06	Up
HCLS1	1.45213	5.39738	6.3217e-69	2.06767e-65	Up
SLC1A2	1.45262	-0.485491	1.99974e-17	3.53549e-16	Up
ENPP6	1.45336	-1.81143	1.60874e-19	3.17932e-18	Up
CTSG	1.45414	-0.852077	5.36113e-11	5.75093e-10	Up
FLNC	1.45748	2.97112	1.82337e-15	2.80649e-14	Up
CTSE	1.45779	5.60406	1.05615e-13	1.43485e-12	Up
MARCO	1.45874	4.65256	5.22185e-15	7.72822e-14	Up
HOXA1	1.45928	-1.91741	1.29933e-28	4.34761e-27	Up
CERKL	1.46257	2.76964	2.75132e-30	1.01141e-28	Up
MPEG1	1.46325	4.47366	1.14903e-48	1.45949e-46	Up
ITGBL1	1.46384	3.3537	2.1908e-16	3.59176e-15	Up
CD163L1	1.46592	0.88936	3.6823e-28	1.19542e-26	Up
CGREF1	1.46804	-0.172271	8.75099e-24	2.21449e-22	Up
MRC1	1.46822	5.17463	7.75229e-30	2.75606e-28	Up
IL12RB2	1.46944	-1.25588	9.42593e-25	2.50649e-23	Up
S100A2	1.46973	5.89343	8.67966e-13	1.09822e-11	Up
MMP7	1.47038	5.08372	9.46131e-08	7.04109e-07	Up
GPR65	1.47308	1.65963	3.26725e-44	2.75777e-42	Up
CXCR4	1.47364	5.74417	6.31565e-43	4.94776e-41	Up
ARHGAP30	1.47476	4.67607	3.03145e-58	1.23939e-55	Up
IVL	1.47495	3.46874	1.34213e-09	1.26963e-08	Up
RGS8	1.47606	0.704393	1.48176e-07	1.07461e-06	Up
HLA-DQB2	1.47627	5.90752	1.99651e-20	4.21295e-19	Up
FCGR3A	1.47646	5.44345	3.38034e-34	1.48406e-32	Up
GBP4	1.47678	5.60631	4.1391e-30	1.49179e-28	Up
FCGR1A	1.47828	1.76976	4.54444e-33	1.87555e-31	Up
LPAR3	1.47996	-0.439966	1.22284e-13	1.65273e-12	Up
PDLIM3	1.48055	3.84334	1.67504e-25	4.66267e-24	Up
MATN3	1.48117	1.65477	1.07248e-18	2.0218e-17	Up
RGS1	1.48173	5.73626	1.38065e-29	4.84265e-28	Up
SIX1	1.48259	1.29488	1.18674e-24	3.12397e-23	Up
CD207	1.48322	3.52989	2.71028e-11	2.99491e-10	Up
CD200R1	1.48438	0.699402	3.40639e-40	2.19536e-38	Up
CYP27C1	1.48518	-1.66952	3.76169e-10	3.74252e-09	Up
CSF2RA	1.4852	2.93518	9.4628e-65	1.79273e-61	Up
KIF21B	1.48602	2.36134	1.42863e-38	8.3441e-37	Up
CCL4L2	1.48649	1.51297	1.30752e-16	2.1736e-15	Up
XCL1	1.48717	-0.4258	3.39508e-17	5.89096e-16	Up
KCNA2	1.48899	-1.77649	3.56124e-12	4.26665e-11	Up
CD52	1.48996	4.91693	4.71522e-32	1.85811e-30	Up
FAM180B	1.49416	-1.03632	2.39127e-07	1.67568e-06	Up
RNASE2	1.49756	-0.387787	8.45945e-22	1.9132e-20	Up
BCL2A1	1.49872	2.27838	5.25718e-27	1.58844e-25	Up
TGFB3	1.49933	4.70763	1.10958e-32	4.48045e-31	Up
NCF2	1.50036	4.23605	6.79045e-45	6.16941e-43	Up
PTCRA	1.50321	-1.72382	8.58799e-21	1.86021e-19	Up
HLA-DPA1	1.5065	8.82136	9.85538e-33	3.99188e-31	Up
CD84	1.50879	3.70189	2.74051e-36	1.40055e-34	Up
KLRB1	1.50982	1.52575	3.12703e-31	1.19973e-29	Up
PIK3R5	1.51027	3.06688	9.26803e-55	2.37752e-52	Up
DNAJC5B	1.51068	-0.136844	2.78853e-23	6.85759e-22	Up
FFAR4	1.51124	0.61002	1.35949e-34	6.09117e-33	Up
ITGA4	1.51125	3.29781	9.49749e-27	2.81121e-25	Up
WDFY4	1.51143	3.9457	3.95635e-49	5.21574e-47	Up
PDGFRA	1.5128	3.669	2.87641e-20	6.01152e-19	Up
RFLNA	1.51364	0.629029	1.05023e-30	3.94833e-29	Up
HK3	1.51398	2.90845	7.95525e-26	2.26258e-24	Up
SV2B	1.51612	-0.562603	1.02443e-15	1.6051e-14	Up
SPN	1.5182	3.98996	4.2611e-48	5.21009e-46	Up
XCL2	1.51978	-0.803169	5.22237e-19	1.00036e-17	Up
LST1	1.52034	3.71428	4.99109e-44	4.10682e-42	Up
HP	1.52467	0.51187	1.52182e-08	1.26654e-07	Up
ATP2A1	1.52545	1.38412	1.95467e-13	2.58835e-12	Up
TLR6	1.52565	1.30782	1.1895e-44	1.04445e-42	Up
CD86	1.53024	3.25091	3.42701e-64	5.38184e-61	Up
MS4A2	1.53038	-0.765553	1.47232e-14	2.10979e-13	Up
FGD2	1.53124	3.03524	3.17262e-51	5.00088e-49	Up
FAM180A	1.53181	-0.106286	2.42178e-18	4.50059e-17	Up
EMX2	1.53227	-1.6262	1.24348e-13	1.67889e-12	Up
THBS1	1.53234	7.23189	4.90922e-23	1.19382e-21	Up
KLRK1	1.53353	-1.59885	5.95081e-17	1.0111e-15	Up
OLR1	1.53688	4.06796	2.31493e-32	9.20553e-31	Up
IL1A	1.53763	-1.0476	4.69126e-16	7.52153e-15	Up
DOK2	1.53931	3.18173	1.34077e-47	1.5803e-45	Up
PRDM8	1.54375	0.0155864	5.79268e-36	2.85984e-34	Up
PRELP	1.54376	5.22319	3.59097e-22	8.27125e-21	Up
CLEC12A	1.54447	1.1153	3.57111e-27	1.09161e-25	Up
S100A9	1.54488	3.99318	2.80261e-25	7.63886e-24	Up
CALB2	1.54587	0.39719	1.81342e-09	1.68621e-08	Up
SDS	1.54766	1.45189	2.33391e-22	5.43319e-21	Up
NOD2	1.54786	1.58109	1.15569e-42	8.94671e-41	Up
CLNK	1.549	-0.350964	6.46421e-30	2.3044e-28	Up
HLA-DPB1	1.55039	8.53042	3.95182e-45	3.6155e-43	Up
C3orf80	1.5505	0.528956	7.79451e-24	1.97627e-22	Up
EPHA5	1.55143	-1.15498	8.32984e-10	8.09052e-09	Up
FST	1.55176	1.16527	2.5686e-16	4.19539e-15	Up
RNASE6	1.55211	3.27895	4.50861e-63	4.5374e-60	Up
CD8A	1.55328	3.71031	1.50554e-26	4.38686e-25	Up
EMILIN1	1.55369	5.0637	3.02371e-34	1.33646e-32	Up
MT1G	1.55379	5.80877	7.5836e-07	4.92388e-06	Up
CAMK2A	1.55512	-1.72949	5.36125e-11	5.75093e-10	Up
IL2RA	1.55558	2.0424	2.39763e-38	1.3758e-36	Up
FOXP3	1.55614	2.28956	1.6753e-33	7.0703e-32	Up
RSPO3	1.55853	0.591399	1.09699e-30	4.11231e-29	Up
FRMPD4	1.55913	-1.52819	4.17275e-05	0.000191484	Up
SVEP1	1.55928	2.81755	1.3467e-20	2.86953e-19	Up
APBB1IP	1.562	3.3048	3.08784e-49	4.12227e-47	Up
RELN	1.56635	0.826268	1.32816e-10	1.36606e-09	Up
ADAM23	1.56665	0.276501	7.03941e-22	1.60168e-20	Up
SAMD3	1.56806	0.154894	2.04072e-33	8.52995e-32	Up
CYBB	1.56937	5.5417	5.1678e-48	6.20278e-46	Up
UNC45B	1.57434	-1.76591	5.17326e-12	6.10846e-11	Up
FERMT3	1.57581	4.58142	4.89781e-56	1.56288e-53	Up
GFPT2	1.5778	3.15375	5.89783e-27	1.76976e-25	Up
CLSTN2	1.5807	1.55591	4.72177e-22	1.08567e-20	Up
TBX5	1.58231	-1.64775	2.38329e-09	2.19273e-08	Up
BMPR1B	1.58834	-0.89693	2.13269e-14	3.02296e-13	Up
AOX1	1.59391	1.7793	8.02204e-14	1.09898e-12	Up
ADRB3	1.59402	-1.64849	2.11251e-15	3.2363e-14	Up
CCR6	1.59511	-1.94196	2.92717e-20	6.09812e-19	Up
FMO2	1.59552	2.01172	4.29789e-19	8.29341e-18	Up
SLFN12L	1.59993	0.0422509	8.69089e-37	4.58479e-35	Up
DOK3	1.60371	2.8728	1.60275e-44	1.39792e-42	Up
C1QC	1.60728	6.28612	4.19353e-44	3.51692e-42	Up
TBX21	1.60812	0.371414	4.11519e-30	1.48727e-28	Up
CCL23	1.60999	-0.612054	2.4703e-26	7.13443e-25	Up
CCL22	1.61226	3.07528	1.87682e-19	3.69239e-18	Up
TREML2	1.61295	-0.688355	1.79908e-22	4.22574e-21	Up
SLC2A5	1.61395	1.35348	1.79817e-22	4.22574e-21	Up
PI15	1.61629	0.0178105	6.03669e-13	7.75054e-12	Up
GFI1	1.61709	0.7022	1.25539e-43	1.00762e-41	Up
TFEC	1.61789	2.2356	6.25682e-41	4.17643e-39	Up
STEAP1	1.61801	0.827215	7.09489e-17	1.19771e-15	Up
SHOX2	1.61823	0.0833235	5.2875e-25	1.42046e-23	Up
CTSK	1.62061	5.58706	4.91476e-36	2.45419e-34	Up
VCAM1	1.62111	4.33623	1.25702e-42	9.50615e-41	Up
SLC28A3	1.6252	2.03978	1.69695e-18	3.16708e-17	Up
DUSP26	1.62589	-0.654502	7.66887e-19	1.45831e-17	Up
ALDH1L2	1.62652	2.34678	3.62627e-30	1.31785e-28	Up
FAT3	1.62827	-1.38551	1.75626e-14	2.49752e-13	Up
LRRC55	1.63131	-0.129116	5.35867e-17	9.16437e-16	Up
CPA3	1.63701	1.61896	2.37804e-15	3.62188e-14	Up
GZMH	1.63706	1.57957	1.18394e-25	3.33825e-24	Up
C1QA	1.63977	6.6563	1.59491e-47	1.84656e-45	Up
CXCL5	1.64026	1.01852	5.09208e-11	5.49668e-10	Up
TNF	1.64484	0.0253883	4.71141e-18	8.58487e-17	Up
CAMK4	1.64722	1.19735	1.22845e-42	9.34404e-41	Up
S100A8	1.64909	2.50715	2.88587e-25	7.84944e-24	Up
IL6	1.65112	2.69285	4.30738e-11	4.67664e-10	Up
SRPX2	1.65161	2.59137	3.66509e-21	8.03188e-20	Up
CPNE7	1.6521	-0.402084	1.10879e-24	2.93058e-23	Up
ARHGAP9	1.65282	3.3615	3.59458e-46	3.70298e-44	Up
SEMA3C	1.65321	3.54976	1.37369e-25	3.86495e-24	Up
PLEK	1.65631	4.51412	5.939e-44	4.85625e-42	Up
ZFHX4	1.66247	0.678716	4.14909e-18	7.58137e-17	Up
SLC19A3	1.66318	-0.766779	7.74452e-15	1.12705e-13	Up
LY6D	1.66392	0.614504	1.00387e-06	6.38798e-06	Up
FCGR2B	1.66514	2.80644	4.23978e-54	9.40154e-52	Up
CXCL1	1.66569	0.551398	1.53812e-16	2.54403e-15	Up
TNFSF13B	1.66677	2.75792	5.69928e-56	1.77533e-53	Up
BIN2	1.66799	3.08634	4.79082e-60	3.29886e-57	Up
CD69	1.66906	2.90506	7.70868e-36	3.79145e-34	Up
WAS	1.6695	3.42804	3.70225e-64	5.38184e-61	Up
GPR25	1.67413	-2.06392	1.08411e-13	1.4713e-12	Up
JAML	1.67482	4.11823	1.22379e-51	2.00136e-49	Up
SCG2	1.67608	0.951174	1.08778e-19	2.16941e-18	Up
TPSB2	1.67698	1.73467	9.57197e-15	1.38223e-13	Up
HTR7	1.68495	-1.03286	2.50999e-30	9.3026e-29	Up
SGCG	1.68779	-2.10571	1.66259e-13	2.21054e-12	Up
BIRC3	1.69093	5.29252	7.28292e-37	3.85759e-35	Up
NCKAP1L	1.69287	4.71124	9.59192e-65	1.79273e-61	Up
TAGAP	1.69407	2.96572	3.74655e-52	6.53549e-50	Up
PTPN22	1.69727	2.01173	8.89898e-51	1.30815e-48	Up
FCN1	1.69997	2.90667	1.17158e-21	2.62911e-20	Up
BCL11B	1.70035	1.98566	8.42374e-38	4.66982e-36	Up
LCK	1.70639	3.30552	1.91854e-41	1.30053e-39	Up
CCR5	1.70753	3.01356	1.59789e-42	1.20145e-40	Up
PDE3B	1.70792	1.21295	7.86902e-48	9.35912e-46	Up
EVI2A	1.70906	2.85704	3.41405e-70	1.48887e-66	Up
NINJ2	1.70936	1.19577	7.39511e-64	8.79547e-61	Up
PSTPIP1	1.71431	2.35755	3.2352e-45	2.98071e-43	Up
HSD11B1	1.71687	0.919338	2.45994e-36	1.27207e-34	Up
COL22A1	1.71922	1.15956	8.51184e-26	2.41563e-24	Up
PI16	1.71968	2.72046	1.27231e-12	1.58984e-11	Up
C2	1.72001	3.62481	1.08054e-41	7.55971e-40	Up
IL37	1.7259	-1.42951	2.73196e-06	1.61146e-05	Up
TWIST1	1.72899	1.64789	3.76088e-28	1.21791e-26	Up
DPEP1	1.72912	0.0286579	2.955e-22	6.85467e-21	Up
TPSAB1	1.73041	1.36148	6.97842e-18	1.26103e-16	Up
CD1A	1.73098	3.40855	6.50985e-13	8.31215e-12	Up
XG	1.73212	-0.0166894	1.29169e-20	2.76583e-19	Up
CYP26A1	1.73468	-0.475722	1.27369e-11	1.45408e-10	Up
AQP3	1.73531	2.61436	1.19171e-43	9.62416e-42	Up
CLECL1	1.74019	-0.362661	6.61721e-40	4.18227e-38	Up
C1QB	1.74116	6.65234	8.50863e-45	7.62455e-43	Up
THEMIS	1.74121	0.567909	6.1646e-30	2.20359e-28	Up
CCL4	1.74458	2.83319	7.29982e-39	4.40108e-37	Up
IDO2	1.74476	-1.93922	8.14838e-23	1.96327e-21	Up
CHRDL1	1.74715	2.95862	3.33652e-14	4.65369e-13	Up
FCER1G	1.74728	5.13931	1.94251e-39	1.19314e-37	Up
TRIM72	1.75147	-1.75835	6.16842e-15	9.07777e-14	Up
IL10	1.75353	-0.991384	6.56911e-35	3.03688e-33	Up
FCMR	1.75814	3.0379	9.49703e-39	5.62216e-37	Up
CORIN	1.76578	0.988675	1.46711e-24	3.83118e-23	Up
HLA-DOB	1.76795	2.87887	3.82002e-37	2.03989e-35	Up
L1CAM	1.76862	2.39487	6.22475e-16	9.90734e-15	Up
LYZ	1.77048	7.27249	3.97745e-29	1.37664e-27	Up
NLRP6	1.77066	-2.06566	8.78583e-21	1.89678e-19	Up
NCF1	1.77169	1.57538	1.25267e-34	5.63186e-33	Up
C7	1.77244	5.89274	5.83381e-17	9.93799e-16	Up
CLEC10A	1.77266	2.55467	1.4706e-40	9.66829e-39	Up
ZNF469	1.77284	2.47592	1.45462e-26	4.24793e-25	Up
LSAMP	1.77363	1.80185	6.18173e-24	1.5704e-22	Up
TMEM119	1.77819	3.85056	4.02846e-28	1.29814e-26	Up
IBSP	1.78208	-0.142273	2.71278e-12	3.28015e-11	Up
CD53	1.78216	5.1951	3.87908e-63	4.22917e-60	Up
SCIMP	1.78285	1.8689	9.01975e-54	1.8731e-51	Up
BTK	1.78472	2.9479	3.59403e-62	3.35862e-59	Up
PRRX1	1.78821	5.34467	2.00478e-36	1.04496e-34	Up
RARRES1	1.78967	2.47155	2.30363e-48	2.84325e-46	Up
ANXA8L1	1.79203	-0.385474	6.21195e-11	6.6045e-10	Up
TNFSF8	1.79568	0.985705	8.49378e-42	6.00671e-40	Up
IL16	1.79701	3.91034	2.61852e-56	8.78412e-54	Up
CCR8	1.79736	-0.93455	1.03596e-21	2.32877e-20	Up
SLCO5A1	1.79744	-0.407281	3.50538e-19	6.80428e-18	Up
SLC1A7	1.8006	-1.15838	2.36754e-24	6.14574e-23	Up
COL12A1	1.80075	5.84288	2.80657e-21	6.17115e-20	Up
TLR8	1.80096	1.30304	2.08904e-45	1.99496e-43	Up
DOCK2	1.80322	4.16915	1.73903e-65	4.55035e-62	Up
OSR2	1.80328	0.419156	2.28411e-22	5.32673e-21	Up
CSTA	1.80522	1.73	1.86982e-42	1.38994e-40	Up
GPA33	1.80601	-0.611908	1.76568e-25	4.89192e-24	Up
FYB1	1.80905	4.03034	6.22371e-51	9.35917e-49	Up
AOAH	1.80936	2.18315	1.04312e-52	2.00694e-50	Up
HLA-DQA1	1.81024	7.49331	2.0563e-46	2.16957e-44	Up
IL22RA2	1.81567	-0.509622	3.16221e-12	3.8095e-11	Up
CD80	1.81744	0.325542	1.86997e-41	1.27421e-39	Up
IL5RA	1.81784	-1.86919	1.36185e-16	2.26105e-15	Up
GDNF	1.81898	-1.48922	4.68446e-12	5.57659e-11	Up
EN1	1.82258	-1.28584	3.896e-24	1.00337e-22	Up
SLC6A14	1.82397	2.8346	1.68345e-12	2.08369e-11	Up
SLAMF8	1.82445	3.74988	4.85287e-54	1.0489e-51	Up
CXCR6	1.82737	2.36063	1.70942e-41	1.17707e-39	Up
CD1C	1.82895	2.66194	6.19836e-27	1.85568e-25	Up
PLEKHS1	1.83107	-0.872007	3.69287e-14	5.13431e-13	Up
DIO3	1.83238	-1.34387	9.43295e-13	1.19238e-11	Up
NNMT	1.83278	4.89261	1.18602e-37	6.49236e-36	Up
PCSK9	1.83775	-1.76159	6.16455e-16	9.82348e-15	Up
LSP1	1.84035	5.42295	6.77837e-72	8.86814e-68	Up
MT1H	1.84362	2.43043	6.30921e-09	5.46645e-08	Up
ANKRD2	1.84583	-1.56805	2.81487e-13	3.68638e-12	Up
FASLG	1.84688	-0.0849948	8.8903e-26	2.51757e-24	Up
SLITRK6	1.85312	0.476794	3.68372e-09	3.30549e-08	Up
NPPC	1.85336	-1.26968	4.81638e-15	7.1524e-14	Up
HLA-DOA	1.85367	6.03432	1.15898e-34	5.25014e-33	Up
ABCD2	1.85618	-0.159655	4.08616e-40	2.60777e-38	Up
PODN	1.85656	3.51862	1.80352e-29	6.30895e-28	Up
ITGAD	1.85759	-1.13128	7.95698e-18	1.42996e-16	Up
ARSI	1.86224	1.49481	3.70426e-20	7.68032e-19	Up
COL5A2	1.86231	6.67131	2.44721e-28	8.04444e-27	Up
MMP12	1.86596	1.71693	4.65932e-16	7.47949e-15	Up
CADPS	1.8675	-1.18454	9.61304e-20	1.92895e-18	Up
TESPA1	1.87287	1.47432	4.21517e-47	4.75405e-45	Up
BFSP2	1.87531	-1.90341	3.06059e-19	5.96747e-18	Up
JAKMIP1	1.88331	-0.119193	3.48138e-40	2.23269e-38	Up
TCAP	1.88488	1.7846	1.72471e-19	3.39825e-18	Up
JAKMIP2	1.88651	-0.67401	1.12529e-35	5.47292e-34	Up
PRG4	1.889	0.256395	5.70431e-20	1.16609e-18	Up
TOX	1.89222	1.92943	6.90642e-40	4.34407e-38	Up
SASH3	1.89604	3.9613	4.1715e-59	2.09907e-56	Up
ADAMTS2	1.89935	4.12194	1.96453e-29	6.85385e-28	Up
CD247	1.90127	2.41618	7.13167e-47	7.7753e-45	Up
ADAM19	1.90171	3.60715	6.23048e-52	1.05861e-49	Up
TMEM156	1.90357	0.760248	3.1846e-39	1.93786e-37	Up
FGF7	1.90526	2.13775	5.8847e-26	1.67733e-24	Up
CD1E	1.90553	2.396	3.26941e-26	9.4008e-25	Up
SH2D2A	1.91418	1.3628	5.74454e-54	1.21219e-51	Up
SNX20	1.91635	2.89845	1.66264e-59	9.45756e-57	Up
CD27	1.92201	3.10033	8.5748e-34	3.71471e-32	Up
PLA2G2A	1.92299	2.96385	7.17145e-10	7.00703e-09	Up
BATF	1.92591	1.74983	1.18898e-40	7.85631e-39	Up
IL32	1.92682	4.79048	1.17666e-58	5.49793e-56	Up
DAPP1	1.92756	2.27266	1.2015e-42	9.2052e-41	Up
ZAP70	1.92911	2.49956	1.50066e-41	1.03879e-39	Up
F2RL2	1.93084	1.27749	2.46792e-23	6.09461e-22	Up
SLC2A12	1.93095	-1.06435	5.36976e-17	9.17136e-16	Up
FSTL4	1.93408	2.42832	4.27428e-19	8.26004e-18	Up
IRF8	1.9363	3.7972	1.75471e-54	4.25127e-52	Up
CALHM6	1.93646	1.82556	1.15579e-45	1.15429e-43	Up
CD28	1.93669	1.45006	7.01796e-42	5.01726e-40	Up
BCL2L14	1.93908	-1.6915	1.2103e-37	6.59763e-36	Up
SPRR1B	1.94584	0.0573593	2.16193e-08	1.76338e-07	Up
GPR171	1.94823	0.375681	6.69588e-47	7.36153e-45	Up
EVI2B	1.95097	3.97564	7.38264e-64	8.79547e-61	Up
PIM2	1.95135	5.21154	8.20404e-47	8.7263e-45	Up
ERMN	1.95209	-1.24094	1.1149e-34	5.0823e-33	Up
GZMA	1.96185	2.5336	2.06916e-38	1.19782e-36	Up
ANXA8	1.96217	0.218881	1.28233e-07	9.37247e-07	Up
CTHRC1	1.96266	4.784	2.19332e-25	6.0411e-24	Up
CRTAM	1.9637	0.491975	3.14195e-46	3.26239e-44	Up
VNN2	1.9653	0.759335	9.56448e-38	5.27983e-36	Up
NTRK1	1.96631	-1.91358	9.39776e-30	3.323e-28	Up
SCML4	1.96807	0.11165	2.71042e-38	1.54849e-36	Up
CD6	1.97071	2.96921	1.31979e-52	2.43195e-50	Up
TUBB2B	1.97416	-0.40986	2.97981e-29	1.03683e-27	Up
UTS2	1.97666	-1.44676	1.90085e-14	2.70019e-13	Up
MSC	1.97766	1.54292	1.28885e-50	1.83283e-48	Up
ADH1B	1.97835	1.91052	1.47048e-13	1.97114e-12	Up
SERPINF1	1.97945	5.91199	1.1538e-57	4.19311e-55	Up
BHLHA15	1.98006	-1.12653	3.72876e-20	7.71888e-19	Up
GZMB	1.98024	1.34331	5.30838e-38	2.99351e-36	Up
KLHL6	1.9836	3.15018	1.07729e-52	2.01346e-50	Up
FAP	1.98361	3.72047	9.05359e-31	3.41349e-29	Up
IL21R	1.98669	2.31137	1.07537e-52	2.01346e-50	Up
CD3G	1.98706	1.83231	1.69578e-42	1.26777e-40	Up
IKZF1	1.99379	3.65332	1.49726e-59	8.90395e-57	Up
VIT	2.00273	-0.769922	2.43241e-12	2.9548e-11	Up
PTPRC	2.00312	5.40719	9.82927e-55	2.47301e-52	Up
C1R	2.00429	6.77398	7.471e-59	3.62011e-56	Up
CD2	2.0121	3.74946	3.98665e-49	5.21574e-47	Up
GAS1	2.01485	2.71874	6.83935e-31	2.5936e-29	Up
TNIP3	2.01748	-1.46114	9.72951e-36	4.74967e-34	Up
ITGAL	2.02019	4.2456	1.73754e-59	9.47177e-57	Up
EXOC3L4	2.02253	-0.917093	2.56019e-30	9.46184e-29	Up
LRRN4CL	2.02253	-0.382687	8.93125e-20	1.79765e-18	Up
RUNX3	2.02885	3.11656	1.43676e-58	6.26573e-56	Up
KCND2	2.02903	-0.852677	2.02766e-23	5.05293e-22	Up
TRAF3IP3	2.03178	2.62603	2.40904e-52	4.31746e-50	Up
MMP10	2.0382	-0.366352	6.49337e-13	8.30428e-12	Up
THBS2	2.04014	6.38713	3.38567e-31	1.29517e-29	Up
NKD2	2.04153	1.58942	2.75213e-30	1.01141e-28	Up
PPBP	2.0557	0.512895	2.67861e-13	3.51498e-12	Up
CALCA	2.05596	3.80601	3.53852e-06	2.0385e-05	Up
SST	2.06005	-0.278927	5.85485e-06	3.22115e-05	Up
CCR4	2.06177	1.13367	1.89e-38	1.09897e-36	Up
KANK4	2.06436	0.385922	2.73743e-17	4.77517e-16	Up
KCNA3	2.06884	0.0914063	2.98551e-36	1.51982e-34	Up
ASPN	2.0723	5.10627	2.25452e-25	6.19663e-24	Up
CD48	2.07257	3.53437	4.05379e-55	1.08236e-52	Up
COL5A1	2.07409	7.10185	1.64966e-27	5.15097e-26	Up
DCN	2.07428	7.41731	1.05533e-31	4.10917e-30	Up
CCL5	2.07433	4.94283	7.85385e-47	8.42229e-45	Up
PCOLCE2	2.07434	1.45409	2.5648e-21	5.67772e-20	Up
TMEM132C	2.08077	-1.51482	1.65557e-13	2.20568e-12	Up
CYTIP	2.08735	3.48367	5.09225e-71	3.33109e-67	Up
CD5	2.08897	2.58631	3.22469e-54	7.53367e-52	Up
LGR5	2.0922	-0.595977	3.74444e-16	6.04796e-15	Up
COL6A3	2.09762	8.12626	1.03074e-34	4.71511e-33	Up
TENM2	2.0981	0.746212	2.58545e-14	3.64498e-13	Up
XPNPEP2	2.0993	-0.641548	3.50212e-28	1.13976e-26	Up
CCL24	2.10301	-1.26485	2.74802e-20	5.77084e-19	Up
HTR3A	2.10342	-0.769685	2.68073e-12	3.2444e-11	Up
ADRA2A	2.1152	2.97339	7.51472e-39	4.50987e-37	Up
IDO1	2.12093	2.8322	8.09355e-32	3.16083e-30	Up
CD3E	2.12217	4.01832	2.20953e-53	4.37989e-51	Up
SCARA5	2.12365	1.87671	3.4739e-12	4.16964e-11	Up
C5orf46	2.12457	-1.9855	2.18677e-16	3.58964e-15	Up
HLA-DQA2	2.13679	5.65165	1.89922e-27	5.91608e-26	Up
PTPN7	2.13699	3.23709	1.36172e-58	6.14323e-56	Up
KLHL41	2.14882	1.08632	7.34008e-20	1.48958e-18	Up
LTA	2.15027	-0.165367	2.71397e-36	1.39243e-34	Up
IL2RG	2.15108	4.72641	1.06349e-59	6.95685e-57	Up
DPT	2.15562	3.43146	1.68727e-17	2.98708e-16	Up
CCL17	2.15818	2.95331	5.7951e-20	1.1828e-18	Up
MMP3	2.15912	-1.35889	2.82643e-10	2.84065e-09	Up
CD40LG	2.16255	0.280603	5.62063e-38	3.15599e-36	Up
SERPINA5	2.16938	-0.752784	1.90781e-16	3.15151e-15	Up
IL7R	2.17114	4.15067	2.5576e-50	3.59796e-48	Up
NCR3	2.17154	-0.579029	6.96658e-37	3.70503e-35	Up
VSNL1	2.17216	0.414299	9.22458e-20	1.85384e-18	Up
LTB	2.17534	3.89736	5.61166e-35	2.60345e-33	Up
ITK	2.18024	2.29553	1.45957e-53	2.93778e-51	Up
C16orf54	2.18312	1.72176	2.55159e-54	6.06954e-52	Up
OGN	2.18822	2.76212	4.1305e-17	7.11981e-16	Up
PYHIN1	2.20987	0.724644	1.21543e-50	1.74742e-48	Up
SLAMF1	2.21001	1.67342	3.39234e-58	1.34491e-55	Up
SIT1	2.2111	1.27963	8.31868e-45	7.50575e-43	Up
TNFRSF9	2.2111	1.56144	5.47579e-47	6.12306e-45	Up
CD3D	2.2115	2.52787	5.89447e-47	6.53537e-45	Up
GFRA1	2.23026	1.5667	4.86732e-23	1.18583e-21	Up
GPR68	2.23251	2.75258	7.90086e-42	5.61777e-40	Up
VGF	2.23288	4.36763	1.06103e-07	7.84263e-07	Up
RHOH	2.24366	2.3879	2.51083e-59	1.31397e-56	Up
LAG3	2.24453	2.07239	1.76099e-45	1.7066e-43	Up
NSG2	2.24516	-1.86682	2.9647e-14	4.15726e-13	Up
PTGFR	2.24626	-1.46228	3.18091e-19	6.19283e-18	Up
GPR18	2.25055	-0.243745	1.72074e-36	9.04117e-35	Up
LUM	2.25395	7.39433	4.61231e-33	1.89758e-31	Up
FGF10	2.25828	-1.72921	1.00796e-15	1.58119e-14	Up
COL1A2	2.25881	10.2116	7.24899e-32	2.83948e-30	Up
DKK1	2.26807	0.0273214	8.93769e-22	2.01607e-20	Up
CTLA4	2.26972	1.23544	1.94067e-48	2.41808e-46	Up
C6	2.27214	-1.08583	3.81535e-18	7.00088e-17	Up
CSF3	2.27395	-0.00771537	5.40384e-10	5.33573e-09	Up
SYNPO2L	2.27585	-1.36564	2.44409e-18	4.53561e-17	Up
RASL11B	2.27663	0.816342	1.00115e-33	4.3228e-32	Up
C1S	2.28155	6.81029	1.06468e-56	3.76464e-54	Up
CCR7	2.28392	2.32608	4.89053e-54	1.0489e-51	Up
TPSD1	2.30632	-1.1821	1.38859e-13	1.86711e-12	Up
LMOD3	2.30742	-1.08975	1.33114e-22	3.14923e-21	Up
CD180	2.31435	2.36905	1.1355e-56	3.9094e-54	Up
SP140	2.32006	1.96339	1.89519e-61	1.65298e-58	Up
GBP5	2.32367	3.54843	2.62034e-50	3.64701e-48	Up
COL3A1	2.32804	10.1215	1.91823e-32	7.67467e-31	Up
CD1B	2.33746	0.190516	8.45864e-29	2.88189e-27	Up
LTF	2.34015	3.53558	2.85011e-26	8.21321e-25	Up
VCAN	2.34079	6.42451	2.251e-35	1.08671e-33	Up
C1QL2	2.35098	1.93292	1.33589e-13	1.79994e-12	Up
ADAMDEC1	2.35762	1.70095	1.9752e-26	5.72984e-25	Up
ICOS	2.35927	0.77669	5.8425e-52	1.00575e-49	Up
SFRP5	2.3617	-1.88882	2.44146e-14	3.44941e-13	Up
OMD	2.36784	2.37985	8.21461e-21	1.78228e-19	Up
TIGIT	2.37415	2.56964	1.74848e-55	4.86709e-53	Up
PDCD1	2.37658	1.69372	2.32019e-43	1.8397e-41	Up
LMX1B	2.37759	-1.28024	7.04779e-21	1.53421e-19	Up
COL10A1	2.37867	4.3927	1.16255e-20	2.49747e-19	Up
KRT14	2.37931	2.36792	8.71396e-15	1.26112e-13	Up
P2RX1	2.38176	0.495263	7.2435e-51	1.07689e-48	Up
PTPRN	2.38982	-0.405	6.71084e-22	1.53225e-20	Up
CARMIL2	2.40696	1.58473	4.15467e-53	8.11278e-51	Up
TLR10	2.41068	1.20018	2.93684e-40	1.90211e-38	Up
FLT3	2.41846	-0.131565	1.72725e-52	3.13855e-50	Up
GPR174	2.4218	-0.645369	3.07984e-35	1.45991e-33	Up
CCL21	2.43393	4.82597	7.82297e-13	9.94176e-12	Up
ACTC1	2.44607	0.958028	2.10275e-17	3.71258e-16	Up
MFAP5	2.45123	3.31758	2.86561e-22	6.65911e-21	Up
CILP	2.45936	3.24779	1.12538e-17	2.0059e-16	Up
CR1	2.47351	0.699869	2.02201e-39	1.23616e-37	Up
CNR2	2.4959	-0.556993	4.45293e-34	1.94192e-32	Up
LHX8	2.50203	-1.81345	2.12114e-17	3.74e-16	Up
KCNA1	2.50575	-1.6433	4.76342e-12	5.66029e-11	Up
CALML3	2.5153	-0.885958	1.41708e-09	1.33475e-08	Up
GTSF1	2.52622	-1.01668	1.52038e-40	9.89606e-39	Up
PLPP4	2.53167	0.815041	3.97875e-27	1.21056e-25	Up
SFRP4	2.53327	5.4999	5.71499e-27	1.71883e-25	Up
CXCL10	2.553	3.52912	8.55949e-44	6.95551e-42	Up
SLAMF6	2.56914	2.28141	7.02396e-56	2.08851e-53	Up
SH2D1A	2.57071	1.14916	2.06002e-60	1.49729e-57	Up
CNTN1	2.57086	1.17944	5.75265e-22	1.31807e-20	Up
NKX3-2	2.57959	-0.163131	4.23405e-33	1.75298e-31	Up
XCR1	2.58868	0.272182	1.04657e-39	6.52011e-38	Up
CD38	2.58983	2.26139	2.8311e-46	2.96314e-44	Up
EOMES	2.59473	0.659877	7.21694e-46	7.31932e-44	Up
TXLNB	2.59602	-0.0689528	5.01132e-51	7.71331e-49	Up
POSTN	2.59621	7.72129	1.72361e-33	7.2508e-32	Up
WNT2	2.59654	-0.312873	2.45343e-25	6.71512e-24	Up
NEB	2.60007	3.24756	2.59439e-21	5.73352e-20	Up
TTC24	2.60698	-2.03259	4.09333e-30	1.48347e-28	Up
DRP2	2.60932	-1.54349	1.30105e-27	4.09173e-26	Up
CCN4	2.61352	2.02656	2.92482e-34	1.29713e-32	Up
RUFY4	2.6309	-1.05201	2.45303e-42	1.80297e-40	Up
HS3ST3A1	2.63482	-1.2178	1.84164e-37	9.9153e-36	Up
WT1	2.63658	-1.53269	9.83121e-20	1.9697e-18	Up
ADAM12	2.63793	4.09448	1.09152e-33	4.68207e-32	Up
P2RY10	2.63875	0.617059	6.27876e-56	1.91035e-53	Up
TFPI2	2.63909	2.16279	1.00928e-29	3.55915e-28	Up
IFNG	2.64118	-1.22129	3.06316e-30	1.11942e-28	Up
TIFAB	2.65447	-0.742631	1.03671e-53	2.11927e-51	Up
STAB2	2.66088	-0.209562	7.11974e-23	1.72177e-21	Up
KRT16	2.66269	1.38633	3.98251e-15	5.94785e-14	Up
BTLA	2.67638	0.422726	8.13416e-56	2.36487e-53	Up
DTHD1	2.6915	-1.47974	2.68616e-36	1.38359e-34	Up
SAA2	2.69518	0.477003	6.1885e-17	1.0474e-15	Up
NUGGC	2.73562	1.00826	3.26593e-36	1.65613e-34	Up
LY9	2.77682	1.5215	1.19159e-59	7.42362e-57	Up
MMP13	2.78706	2.48261	6.48351e-11	6.88504e-10	Up
DES	2.79623	3.44386	3.24996e-22	7.51222e-21	Up
SFRP2	2.79962	7.06214	7.32346e-29	2.51477e-27	Up
COL11A1	2.80417	4.89433	1.5333e-16	2.53925e-15	Up
TRAT1	2.81589	-0.0131734	1.2128e-54	2.99379e-52	Up
EPYC	2.83633	0.785849	1.86925e-11	2.09378e-10	Up
CXCL11	2.88958	2.08701	1.32456e-43	1.05666e-41	Up
SLC24A2	2.90666	-0.767232	1.39964e-16	2.32084e-15	Up
AIM2	2.91266	0.417524	7.62226e-52	1.27849e-49	Up
POU2AF1	2.91281	3.77104	1.41753e-45	1.384e-43	Up
TNNI2	2.92993	0.480073	1.51782e-37	8.20563e-36	Up
LRRC15	2.93511	4.15868	1.53311e-19	3.03444e-18	Up
SLAMF7	2.94703	4.08141	4.01788e-51	6.25785e-49	Up
P2RX5	2.96222	0.260948	1.49314e-40	9.76739e-39	Up
TNNT3	2.98562	0.690243	6.65e-22	1.52101e-20	Up
GZMK	3.01809	1.9584	7.16703e-58	2.67903e-55	Up
GREM1	3.0281	3.28649	5.03058e-34	2.18655e-32	Up
ROS1	3.08045	-1.02816	1.11535e-14	1.60706e-13	Up
SAA1	3.09528	1.55849	8.42542e-23	2.02256e-21	Up
STAP1	3.09818	0.10005	1.76463e-47	2.00754e-45	Up
CHGA	3.10559	-0.394921	9.10641e-11	9.50073e-10	Up
MYOZ2	3.13992	-1.86028	6.84192e-23	1.65765e-21	Up
MS4A1	3.16551	3.51899	9.30432e-25	2.4792e-23	Up
CASQ1	3.191	-0.192826	1.71881e-34	7.67479e-33	Up
CXCL9	3.20991	5.81261	1.62815e-49	2.19599e-47	Up
COL6A5	3.21253	-0.900394	1.66853e-25	4.65446e-24	Up
MYOT	3.23411	-0.154656	5.7943e-26	1.65517e-24	Up
TNFRSF13B	3.23786	-0.321003	5.4952e-36	2.7336e-34	Up
MYL3	3.25937	-0.588512	6.97611e-28	2.21525e-26	Up
PLA2G2D	3.27226	1.65567	9.13333e-39	5.43142e-37	Up
SMPX	3.31291	-1.93239	4.56495e-16	7.34602e-15	Up
PNOC	3.33238	0.259928	7.82541e-39	4.67488e-37	Up
FAM92B	3.33334	-1.89075	3.03708e-27	9.34921e-26	Up
LAX1	3.43882	1.41908	5.90625e-58	2.27269e-55	Up
CCL19	3.4959	3.75198	1.20007e-33	5.11418e-32	Up
SFTPA2	3.50209	5.24256	8.05503e-15	1.16963e-13	Up
FCRL3	3.51568	1.1711	1.92569e-55	5.2487e-53	Up
SFTPA1	3.53639	6.78389	1.38194e-12	1.72026e-11	Up
JCHAIN	3.56335	7.36411	7.91992e-38	4.42677e-36	Up
CLCA2	3.62197	1.86519	4.81144e-22	1.10435e-20	Up
FCRL5	3.66857	2.32504	1.94165e-34	8.64036e-33	Up
UBD	3.67611	1.16666	5.66709e-55	1.48285e-52	Up
BLK	3.7738	0.84771	2.44241e-44	2.07494e-42	Up
CD5L	3.83172	-0.918487	1.76861e-25	4.89192e-24	Up
KRT6A	3.83909	4.06714	2.99371e-19	5.84578e-18	Up
AL139020.1	3.84445	0.994308	3.97933e-24	1.02282e-22	Up
CXCR5	3.84628	-2.07372	1.77827e-36	9.30607e-35	Up
KRT75	3.85705	-1.77556	6.26301e-15	9.18599e-14	Up
ANKRD1	3.86782	-0.148897	2.70164e-32	1.06784e-30	Up
OR2I1P	3.87685	0.251467	3.68009e-54	8.30114e-52	Up
RGS13	3.88133	-0.491801	9.12526e-41	6.06019e-39	Up
KRT23	3.93753	-0.962853	4.30251e-28	1.38304e-26	Up
CARTPT	3.96306	2.03676	6.67273e-12	7.79458e-11	Up
CXCL13	4.00532	3.40813	1.41489e-33	5.9906e-32	Up
KRT5	4.03734	4.14908	2.99348e-21	6.57109e-20	Up
AMPD1	4.04438	-0.269477	2.16932e-36	1.12624e-34	Up
CD19	4.07839	1.50954	1.20316e-42	9.2052e-41	Up
COX6A2	4.10157	-1.9727	1.41847e-18	2.66254e-17	Up
MZB1	4.11335	4.6224	1.13286e-38	6.67619e-37	Up
KRT6B	4.14119	1.0626	3.53586e-16	5.7323e-15	Up
TNFRSF17	4.15008	1.14447	9.48947e-43	7.38992e-41	Up
FCRL1	4.30796	-0.0728696	7.82063e-47	8.42229e-45	Up
ASB5	4.33263	-2.09305	1.09326e-15	1.7109e-14	Up
ADIPOQ	4.33776	-0.925708	7.57932e-15	1.10423e-13	Up
MYPN	4.3641	-2.07223	4.90435e-20	1.00728e-18	Up
FCRLA	4.3809	1.41375	3.03256e-45	2.81383e-43	Up
CACNA1S	4.3933	-1.60741	9.85858e-25	2.61622e-23	Up
AICDA	4.39754	-1.51699	1.2273e-34	5.53679e-33	Up
CPA1	4.45377	-1.4533	7.84051e-22	1.78086e-20	Up
FCRL2	4.49728	0.0966208	1.68826e-47	1.9375e-45	Up
FCAMR	4.50222	-0.270258	3.78846e-29	1.3147e-27	Up
FDCSP	4.53829	2.14884	8.80925e-17	1.47758e-15	Up
MYBPC1	4.61249	2.17007	3.80522e-34	1.66501e-32	Up
SERPINA9	4.62365	-0.904099	1.04031e-22	2.47912e-21	Up
AC136428.1	4.63967	-1.19165	1.07865e-33	4.64212e-32	Up
XIRP1	4.78779	1.45288	2.31192e-42	1.70886e-40	Up
PAX5	4.83738	1.65215	1.37254e-45	1.35014e-43	Up
CR2	4.93818	3.50232	1.90379e-48	2.39493e-46	Up
ACTN2	5.61688	1.46955	2.26864e-44	1.93991e-42	Up
SLN	5.87291	0.0811298	8.9825e-29	3.05242e-27	Up
TRDN	5.95418	-0.454405	1.11059e-22	2.64179e-21	Up
PTH	6.04126	-0.997934	5.15496e-12	6.09235e-11	Up
C10orf71	6.06591	-1.95215	7.34372e-20	1.48958e-18	Up
ACTA1	6.2008	3.18153	6.13249e-51	9.32922e-49	Up
SMYD1	6.2159	-1.78658	1.06069e-19	2.11862e-18	Up
MYH1	6.23232	-0.867245	9.84971e-22	2.21796e-20	Up
LMOD2	7.36191	-0.170402	1.4097e-26	4.12598e-25	Up
PNLIP	7.50034	-1.60339	6.82978e-19	1.30064e-17	Up
MYH7	7.61611	2.81155	1.84333e-45	1.77326e-43	Up
CSRP3	7.65923	-0.582464	1.1877e-23	2.99974e-22	Up
NRAP	7.67188	1.49178	1.40467e-37	7.62545e-36	Up
MYL2	7.9753	1.08422	1.36282e-39	8.41028e-38	Up
MYL1	9.06049	0.997949	1.34304e-21	2.99335e-20	Up
XIRP2	9.10764	1.34961	1.96196e-30	7.29214e-29	Up
MYH2	9.63475	3.06487	2.74937e-23	6.77401e-22	Up
